# Supplementary material for: Monocytes and Monocyte-Derived Antigen-Presenting Cells Have Distinct Gene Signatures in Experimental Model of Multiple Sclerosis
Source: Front Immunol. 2019 Nov 26;10:2779. doi: 10.3389/fimmu.2019.02779 (PMC6889845; doi:10.3389/fimmu.2019.02779)
Supplement: Supplementary Table 1 — A subset of genes that were up-regulated in the spinal cord monocytes compared to the bone marrow monocytes. [file Data_Sheet_1.XLSX]

## Sheet: BM Mono_SC Mono_UP
Supplementary Table 1. A subset of genes that were up-regulated in the spinal cord monocytes compared to the bone marrow monocytes
GID	GS	Bone marrow monocytes	Spinal cord monocytes	Spinal cord APCs
ENSMUSG00000000078.7	Klf6	165.774	762.626	498.084
ENSMUSG00000000184.12	Ccnd2	0.211885	15.2927	26.4318
ENSMUSG00000000204.16	Slfn4	5.0193	106.277	11.4832
ENSMUSG00000000275.16	Trim25	36.2393	97.5695	71.5764
ENSMUSG00000000303.12	Cdh1	0.390766	6.55952	11.8628
ENSMUSG00000000386.16	Mx1	24.0536	57.2846	12.592
ENSMUSG00000000409.14	Lck	0.076062	6.04998	9.86182
ENSMUSG00000000440.12	Pparg	0.808071	5.25567	6.45325
ENSMUSG00000000486.13	2019-09-01	0.791636	5.66977	10.6797
ENSMUSG00000000489.7	Pdgfb	0.109698	5.2718	16.0416
ENSMUSG00000000530.16	Acvrl1	12.3417	28.6401	25.4698
ENSMUSG00000000531.5	Grasp	0.26883	14.1572	39.4225
ENSMUSG00000000555.8	Itga5	25.2218	107.914	47.2591
ENSMUSG00000000628.10	Hk2	45.0222	151.268	114.071
ENSMUSG00000000791.9	Il12rb1	0.419431	10.699	9.04826
ENSMUSG00000000957.11	Mmp14	1.77974	197.554	294.293
ENSMUSG00000000982.5	Ccl3	122.95	970.78	1049.37
ENSMUSG00000001089.14	Luzp1	3.36326	15.5719	18.5889
ENSMUSG00000001131.11	Timp1	0	60.6007	32.5914
ENSMUSG00000001156.9	Mxd1	10.9818	176.384	99.7349
ENSMUSG00000001240.13	Ramp2	0	4.13292	2.50729
ENSMUSG00000001270.9	Ckb	8.52251	19.5476	37.762
ENSMUSG00000001348.15	Acp5	12.865	107.622	197.452
ENSMUSG00000001467.5	Cyp51	8.64687	31.2493	21.1513
ENSMUSG00000001473.7	Tubb6	7.73539	142.673	92.8337
ENSMUSG00000001542.7	Ell2	5.11343	106.357	93.3949
ENSMUSG00000001627.12	Ifrd1	35.0579	763.698	572.596
ENSMUSG00000001630.13	Stk38l	2.0666	15.2862	18.5313
ENSMUSG00000001750.16	Tcirg1	120.531	282.039	201.487
ENSMUSG00000001930.17	Vwf	0.806846	15.13	12.0402
ENSMUSG00000001946.14	Esam	0.247446	3.17493	1.81232
ENSMUSG00000002033.14	Cd3g	0	10.2843	14.0107
ENSMUSG00000002083.13	Bbc3	5.25723	15.9151	8.99598
ENSMUSG00000002103.15	Acp2	11.6847	37.4597	58.3129
ENSMUSG00000002108.10	Nr1h3	0.426954	9.82662	12.5664
ENSMUSG00000002227.15	Mov10	3.13009	8.28382	9.63243
ENSMUSG00000002233.13	Rhoc	0.064173	13.8344	30.8639
ENSMUSG00000002307.16	Daxx	41.4001	126.993	42.7755
ENSMUSG00000002319.16	Ipo4	2.56009	15.5033	12.2993
ENSMUSG00000002602.16	Axl	5.16749	136.118	222.774
ENSMUSG00000002797.9	Ggct	7.13941	29.884	15.2352
ENSMUSG00000002799.6	Jag2	0.080185	3.10286	2.42525
ENSMUSG00000002944.15	Cd36	1.26912	9.94554	27.7144
ENSMUSG00000002983.17	Relb	8.78632	38.2696	39.4179
ENSMUSG00000002985.16	Apoe	1306.66	7157.8	14984.8
ENSMUSG00000003363.15	Pld3	14.0351	61.3767	133.291
ENSMUSG00000003382.18	Etv3	12.2558	34.1727	31.0659
ENSMUSG00000003541.6	Ier3	29.7912	1338.24	946.183
ENSMUSG00000003545.3	Fosb	69.5838	305.428	418.607
ENSMUSG00000003617.16	Cp	0.203914	7.56311	7.41328
ENSMUSG00000003752.9	Itpkc	2.90829	7.27829	5.57202
ENSMUSG00000003847.16	Nfat5	6.52621	17.5237	18.2224
ENSMUSG00000003865.16	Gys1	10.126	25.132	28.4095
ENSMUSG00000003882.5	Il7r	0.05263	24.4817	60.7306
ENSMUSG00000003955.8	Fam162a	21.9709	90.3065	71.2149
ENSMUSG00000004415.15	Col26a1	0.108009	5.61099	2.00201
ENSMUSG00000004562.16	Arhgef40	3.37667	18.733	18.8338
ENSMUSG00000004791.7	Pgf	0.041081	3.44967	2.98437
ENSMUSG00000004814.10	Ccl24	2.19684	56.2457	68.5055
ENSMUSG00000004951.10	Hspb1	0.061605	15.7588	13.8211
ENSMUSG00000004952.13	Rasa4	17.2718	81.1922	61.9838
ENSMUSG00000005054.7	Cstb	264.165	1320.11	1211.32
ENSMUSG00000005089.15	Slc1a2	0	3.38338	7.31857
ENSMUSG00000005371.15	Fbxo11	19.0779	50.8986	51.8299
ENSMUSG00000005413.8	Hmox1	103.178	374.151	329.571
ENSMUSG00000005447.12	Pafah1b3	6.988	21.1679	23.226
ENSMUSG00000005483.10	Dnajb1	26.1129	63.3176	69.3767
ENSMUSG00000005802.12	Slc30a4	0.405272	5.80061	8.41689
ENSMUSG00000005973.6	Rcn1	0.936754	3.64707	3.84438
ENSMUSG00000006205.13	Htra1	0.206496	11.1595	13.6136
ENSMUSG00000006219.12	Fblim1	0.057255	10.9334	24.6157
ENSMUSG00000006301.17	Tmbim1	15.9376	46.2768	55.0456
ENSMUSG00000006445.3	Epha2	1.93305	5.45166	6.65128
ENSMUSG00000006494.11	Pdk1	9.45234	39.8678	49.2271
ENSMUSG00000006818.5	Sod2	51.8882	515.208	411.33
ENSMUSG00000007613.15	Tgfbr1	17.0451	39.485	49.1059
ENSMUSG00000007655.16	Cav1	0	6.13162	19.0063
ENSMUSG00000007659.18	Bcl2l1	11.1302	68.582	55.9102
ENSMUSG00000007867.9	Ift43	0.830436	4.67625	10.4109
ENSMUSG00000007872.3	Id3	0.584799	28.3396	7.76121
ENSMUSG00000007891.16	Ctsd	385.61	1505.61	2473.99
ENSMUSG00000008348.9	Ubc	1917.21	6679.07	4920.83
ENSMUSG00000008384.8	Sertad1	19.1789	99.9886	58.4094
ENSMUSG00000009633.3	G0s2	0.842339	5.53519	5.10213
ENSMUSG00000009772.15	Nuak2	27.8394	61.4762	58.854
ENSMUSG00000009876.13	Cox4i2	0.084255	3.37829	1.13102
ENSMUSG00000010095.13	Slc3a2	44.4568	377.606	350.098
ENSMUSG00000011008.13	Mcoln2	0.304277	3.97575	4.60891
ENSMUSG00000011179.8	Odc1	35.8409	225.64	222.378
ENSMUSG00000013089.15	Etv5	0.406509	8.1638	12.5872
ENSMUSG00000013236.17	Ptprs	4.55675	15.7083	20.693
ENSMUSG00000013698.12	Pea15a	11.2124	46.7987	70.7686
ENSMUSG00000014353.14	Tmem87b	9.78019	21.6735	16.0833
ENSMUSG00000014361.5	Mertk	0.640083	23.7023	45.2064
ENSMUSG00000014599.10	Csf1	0.935156	29.6962	38.2592
ENSMUSG00000014602.15	Kif1a	0.093961	4.47819	6.8011
ENSMUSG00000014778.10	Fhod1	12.8249	38.3852	20.2377
ENSMUSG00000014846.12	Tppp3	8.01639	32.7906	22.8918
ENSMUSG00000015090.13	Ptgds	0	3.68639	0.821882
ENSMUSG00000015143.15	Actn1	2.9745	11.9877	36.0477
ENSMUSG00000015243.4	Abca1	1.68127	41.6137	63.7037
ENSMUSG00000015305.6	Sash1	2.14755	24.6009	25.9381
ENSMUSG00000015312.9	Gadd45b	17.269	359.368	240.046
ENSMUSG00000015314.10	Slamf6	3.95252	26.3579	26.1971
ENSMUSG00000015396.4	Cd83	0.292999	118.553	132.584
ENSMUSG00000015437.5	Gzmb	0	4.59276	9.26794
ENSMUSG00000015501.10	Hivep2	1.60072	16.2298	10.6002
ENSMUSG00000015837.15	Sqstm1	110.055	456.804	421.392
ENSMUSG00000015839.6	Nfe2l2	87.304	318.045	333.971
ENSMUSG00000015850.11	Adamtsl4	4.74989	25.7949	21.29
ENSMUSG00000015852.13	Fcrls	0.118404	6.00345	14.2863
ENSMUSG00000015947.10	Fcgr1	69.0633	233.558	122.646
ENSMUSG00000015968.18	Cacna1d	2.89955	9.71237	9.58848
ENSMUSG00000015980.14	Lrrc27	0.770197	4.90751	1.82367
ENSMUSG00000016256.10	Ctsz	381.623	954.556	1412.09
ENSMUSG00000016487.15	Ppfibp1	2.97687	8.25343	10.9696
ENSMUSG00000016494.9	Cd34	2.57611	10.6513	31.982
ENSMUSG00000016495.12	Plgrkt	33.4276	119.747	99.3384
ENSMUSG00000016496.7	Cd274	1.55905	352.277	267.166
ENSMUSG00000016498.10	Pdcd1lg2	0.028587	18.5987	37.4382
ENSMUSG00000016529.5	Il10	0	8.13346	4.4939
ENSMUSG00000016559.14	H3f3b	603.511	1869.82	977.22
ENSMUSG00000017009.3	Sdc4	0.289192	171.774	104.887
ENSMUSG00000017390.15	Aldoc	2.17027	19.1386	41.4948
ENSMUSG00000017418.13	Arl5b	3.25851	28.0772	16.6783
ENSMUSG00000017631.19	Abr	59.1058	132.977	112.753
ENSMUSG00000017652.16	Cd40	7.77923	92.6287	74.1141
ENSMUSG00000017754.13	Pltp	3.58846	13.8004	15.3725
ENSMUSG00000017765.17	Slc12a4	6.29189	17.8013	14.3666
ENSMUSG00000018143.10	Mafk	15.0048	97.0732	52.0009
ENSMUSG00000018217.12	Pmp22	0.025788	6.93526	21.085
ENSMUSG00000018341.12	Il12rb2	1.12781	6.23156	8.81964
ENSMUSG00000018398.18	2019-09-08	2.1203	5.62225	10.007
ENSMUSG00000018476.7	Kdm6b	12.7002	93.0504	62.3785
ENSMUSG00000018500.2	Adora2b	19.8949	47.8984	17.1443
ENSMUSG00000018593.13	Sparc	0.765098	45.3502	129.967
ENSMUSG00000018736.14	Ndel1	45.2387	116.693	139.864
ENSMUSG00000018899.16	Irf1	76.8391	554.223	396.916
ENSMUSG00000018920.11	Cxcl16	0.864918	268.164	402.05
ENSMUSG00000018930.3	Ccl4	4.39422	721.407	506.095
ENSMUSG00000019194.15	Scn1b	0.181439	4.06313	6.97815
ENSMUSG00000019558.14	Slc6a8	0.07182	12.9158	16.8897
ENSMUSG00000019806.13	Aig1	6.79043	26.7022	20.3602
ENSMUSG00000019818.15	Cd164	69.4057	162.601	183.633
ENSMUSG00000019843.14	Fyn	10.2523	31.7098	34.6869
ENSMUSG00000019850.11	Tnfaip3	11.2311	473.641	371.646
ENSMUSG00000019916.14	P4ha1	18.3404	92.6568	95.8518
ENSMUSG00000019947.10	Arid5b	8.36323	47.9034	39.1243
ENSMUSG00000019960.8	Dusp6	36.9136	124.813	91.0107
ENSMUSG00000019970.15	Sgk1	49.7595	1198.65	1793.88
ENSMUSG00000019978.16	Epb41l2	32.654	118.058	160.663
ENSMUSG00000019987.9	Arg1	1.92467	2641.32	3677.42
ENSMUSG00000020023.18	Tmcc3	1.61521	15.7869	24.7791
ENSMUSG00000020027.18	Socs2	0.275857	28.8302	44.348
ENSMUSG00000020044.13	Timp3	0.36549	3.24433	2.76223
ENSMUSG00000020057.2	Dram1	31.8721	78.2024	61.27
ENSMUSG00000020077.14	Srgn	334.378	4001.18	2039.15
ENSMUSG00000020089.8	Ppa1	19.4515	51.0508	36.0312
ENSMUSG00000020092.9	Pald1	0.049407	23.2076	22.9763
ENSMUSG00000020108.4	Ddit4	20.0285	66.5611	60.8383
ENSMUSG00000020120.15	Plek	89.0827	529.872	425.747
ENSMUSG00000020178.6	Adora2a	1.57291	23.1283	22.5726
ENSMUSG00000020184.15	Mdm2	34.0515	220.723	110.584
ENSMUSG00000020205.8	Phlda1	3.05995	89	60.2342
ENSMUSG00000020230.15	Prmt2	0.64279	4.02172	5.09494
ENSMUSG00000020250.10	Txnrd1	42.977	123.703	88.7169
ENSMUSG00000020275.9	Rel	19.4858	51.7138	55.7944
ENSMUSG00000020277.10	Pfkl	30.5233	137.921	129.101
ENSMUSG00000020300.14	Cpeb4	11.4814	24.2968	24.192
ENSMUSG00000020377.15	Ltc4s	0.328317	7.58474	15.4043
ENSMUSG00000020388.12	Pdlim4	0.903792	5.533	8.06009
ENSMUSG00000020399.14	Havcr2	3.63304	55.7276	45.4921
ENSMUSG00000020400.17	Tnip1	31.0187	104.455	100.139
ENSMUSG00000020407.13	Upp1	0.45113	211.436	92.5332
ENSMUSG00000020423.6	Btg2	90.6002	286.315	214.123
ENSMUSG00000020424.3	Castor1	0.664769	5.93601	4.79894
ENSMUSG00000020572.8	Nampt	42.8314	408.223	336.143
ENSMUSG00000020592.14	Sdc1	0.341378	53.3776	75.3377
ENSMUSG00000020611.14	Gna13	44.5693	286.705	145.166
ENSMUSG00000020641.16	Rsad2	2.64211	67.6603	26.825
ENSMUSG00000020644.9	Id2	167.444	796.551	680.972
ENSMUSG00000020653.12	Klf11	7.53553	32.5483	18.7885
ENSMUSG00000020661.15	Dnmt3a	3.42338	12.5699	22.4112
ENSMUSG00000020681.14	Ace	1.86766	6.49601	4.11426
ENSMUSG00000020702.13	Ccl1	0	3.37699	8.49485
ENSMUSG00000020709.15	Adap2	7.81234	73.4506	68.4759
ENSMUSG00000020716.16	Nf1	4.64582	13.7409	12.0563
ENSMUSG00000020785.17	Camkk1	0.529168	8.55174	6.70706
ENSMUSG00000020806.15	Rhbdf2	25.1375	76.8108	48.042
ENSMUSG00000020826.8	Nos2	0.08086	235.203	222.67
ENSMUSG00000020828.13	Pld2	4.12237	13.9813	18.4604
ENSMUSG00000020841.5	Cpd	14.7971	34.5287	47.0531
ENSMUSG00000020865.16	Abcc3	4.00298	14.3602	23.7056
ENSMUSG00000020889.11	Nr1d1	0.36054	3.78201	2.74246
ENSMUSG00000020893.17	Per1	22.1567	98.2768	96.2782
ENSMUSG00000020961.15	Ston2	0.852125	10.0771	5.23572
ENSMUSG00000021025.8	Nfkbia	141.966	1213.3	779.676
ENSMUSG00000021091.8	Serpina3n	0	3.41677	2.14895
ENSMUSG00000021109.13	Hif1a	64.9843	324.799	296.969
ENSMUSG00000021113.5	Snapc1	6.22219	18.7825	12.7277
ENSMUSG00000021125.6	Arg2	1.86933	72.8862	52.4368
ENSMUSG00000021127.7	Zfp36l1	32.1074	176.9	240.804
ENSMUSG00000021190.14	Lgmn	56.6769	432.217	785.275
ENSMUSG00000021196.14	Pfkp	62.8739	196.176	146.375
ENSMUSG00000021270.13	Hsp90aa1	186.896	728.7	660.936
ENSMUSG00000021277.16	Traf3	7.47859	23.2671	23.0784
ENSMUSG00000021280.9	Exoc3l4	0.796946	7.74025	7.29681
ENSMUSG00000021281.15	Tnfaip2	123.985	325.629	246.189
ENSMUSG00000021285.15	Ppp1r13b	2.13313	6.44865	6.38309
ENSMUSG00000021298.8	Gpr132	17.3901	104.409	69.9238
ENSMUSG00000021306.11	Gpr137b	7.68421	19.1471	35.6091
ENSMUSG00000021338.17	Carmil1	0.511671	17.7969	28.2533
ENSMUSG00000021366.8	Hivep1	7.62044	16.3557	19.4887
ENSMUSG00000021367.8	Edn1	0.02114	15.1947	12.2207
ENSMUSG00000021453.2	Gadd45g	5.2226	100.709	64.7684
ENSMUSG00000021458.17	Aopep	9.17488	73.2759	33.7359
ENSMUSG00000021477.9	Ctsl	132.62	500.176	735.016
ENSMUSG00000021493.15	Pdlim7	5.13612	40.9773	41.6689
ENSMUSG00000021508.11	Cxcl14	0.025344	7.48826	9.5448
ENSMUSG00000021559.14	Dapk1	3.33997	21.4592	29.9583
ENSMUSG00000021591.8	Glrx	168.398	373.158	263.242
ENSMUSG00000021643.15	Serf1	2.3762	20.8479	35.7133
ENSMUSG00000021699.17	Pde4d	0.743794	9.37966	9.53291
ENSMUSG00000021701.8	Plk2	7.96479	263.442	171.114
ENSMUSG00000021720.11	Rnf180	0.10479	9.68342	17.0903
ENSMUSG00000021759.14	Plpp1	0.156869	5.31041	4.7503
ENSMUSG00000021822.3	Plau	7.69051	100.544	60.2609
ENSMUSG00000021831.9	Ero1l	34.0091	150.665	116.98
ENSMUSG00000021978.9	Extl3	13.9193	41.1741	35.5337
ENSMUSG00000021990.15	Spata13	11.9043	72.8224	45.3359
ENSMUSG00000022009.1	Nufip1	8.88139	20.1781	19.6741
ENSMUSG00000022018.7	Rgcc	7.76742	152.555	85.9235
ENSMUSG00000022037.15	Clu	2.0264	6.98857	6.47831
ENSMUSG00000022092.11	Ppp3cc	0.512275	3.66706	5.95283
ENSMUSG00000022094.15	Slc39a14	1.26751	12.5417	10.7751
ENSMUSG00000022102.13	Dok2	4.37231	58.4019	30.2098
ENSMUSG00000022114.5	Spry2	1.90374	5.69408	2.45861
ENSMUSG00000022126.6	Acod1	0.99199	444.823	263.616
ENSMUSG00000022150.16	Dab2	0.144428	182.333	224.887
ENSMUSG00000022180.7	Slc7a8	3.02887	47.3267	58.451
ENSMUSG00000022246.14	Rai14	1.13497	53.7695	64.6402
ENSMUSG00000022270.16	Retreg1	14.6664	67.3945	62.558
ENSMUSG00000022304.13	Dpys	0	3.24323	2.40243
ENSMUSG00000022305.13	Lrp12	2.14681	27.5193	36.1496
ENSMUSG00000022346.15	Myc	5.74686	26.5874	32.4958
ENSMUSG00000022358.7	Fbxo32	2.05744	5.16678	7.6027
ENSMUSG00000022415.12	Syngr1	0	26.9746	41.6561
ENSMUSG00000022425.16	Enpp2	0	22.1182	3.2702
ENSMUSG00000022479.15	Vdr	1.65356	30.3666	26.3433
ENSMUSG00000022500.15	Litaf	108.539	474.966	398.856
ENSMUSG00000022501.6	Prm1	0	4.27921	0.723643
ENSMUSG00000022504.10	Ciita	0.66163	24.9511	43.2635
ENSMUSG00000022528.8	Hes1	0.197185	4.7437	3.32856
ENSMUSG00000022548.14	Apod	0	11.588	12.8257
ENSMUSG00000022564.7	Grina	75.0752	543.297	690.261
ENSMUSG00000022586.11	Ly6i	16.5279	760.357	675.989
ENSMUSG00000022651.6	Retnlg	1.50287	14.2493	50.7966
ENSMUSG00000022661.14	Cd200	0.131407	6.04223	23.1108
ENSMUSG00000022665.15	Ccdc80	0.291075	3.20143	3.24515
ENSMUSG00000022686.14	B3gnt5	1.75059	22.8935	18.4444
ENSMUSG00000022747.17	St3gal6	0.246964	6.11554	12.0664
ENSMUSG00000022797.16	Tfrc	5.04759	12.3035	10.1788
ENSMUSG00000022816.11	Fstl1	0.455146	3.25888	3.49208
ENSMUSG00000022817.15	Itgb5	25.4667	126.05	164.146
ENSMUSG00000022837.14	Iqcb1	7.64981	23.5817	13.0331
ENSMUSG00000022863.15	Btg3	5.75453	32.7791	18.1047
ENSMUSG00000022864.14	D16Ertd472e	10.4448	42.7198	36.7596
ENSMUSG00000022893.14	Adamts1	0	3.57665	11.3941
ENSMUSG00000022895.16	Ets2	1.79424	263.53	236.716
ENSMUSG00000022899.9	Slc15a2	1.7328	13.5632	8.01924
ENSMUSG00000022901.13	Cd86	22.0679	121.687	100.958
ENSMUSG00000022952.17	Runx1	27.2184	97.0175	96.4812
ENSMUSG00000022995.16	Enah	0.373391	6.61353	6.17132
ENSMUSG00000023008.18	Fmnl3	7.18384	36.0364	28.6006
ENSMUSG00000023009.14	Nckap5l	2.00761	5.67279	10.9293
ENSMUSG00000023034.7	Nr4a1	34.8691	419.114	315.888
ENSMUSG00000023045.13	Soat2	1.60453	5.59877	2.89169
ENSMUSG00000023067.14	Cdkn1a	22.8744	522.07	394.437
ENSMUSG00000023206.16	Il15ra	14.1507	46.7787	42.54
ENSMUSG00000023224.12	Serping1	0.079003	4.25626	6.33737
ENSMUSG00000023274.14	Cd4	0	4.49231	9.236
ENSMUSG00000023341.15	Mx2	2.84848	15.3162	5.68748
ENSMUSG00000023349.14	Clec4n	4.65855	231.351	479.522
ENSMUSG00000023456.15	Tpi1	164.708	711.947	739.486
ENSMUSG00000023805.17	Synj2	4.72456	13.6198	11.3131
ENSMUSG00000023830.14	Igf2r	0.557565	15.6443	19.1647
ENSMUSG00000023905.15	Tnfrsf12a	3.75398	88.7854	47.953
ENSMUSG00000023913.17	Pla2g7	216.779	552.756	575.247
ENSMUSG00000023947.8	Nfkbie	7.88266	96.9886	68.5366
ENSMUSG00000023951.17	Vegfa	0.778034	483.632	576.663
ENSMUSG00000023961.16	Enpp4	0.34838	3.23674	4.72738
ENSMUSG00000023991.16	Foxp4	5.87559	16.4024	28.7464
ENSMUSG00000023992.14	Trem2	46.6144	136.375	186.484
ENSMUSG00000024014.8	Pim1	184.635	1059.04	673.73
ENSMUSG00000024042.7	Sik1	33.8221	177.154	182.401
ENSMUSG00000024121.13	Atp6v0c	556.735	1141.67	1099.23
ENSMUSG00000024140.10	Epas1	0.673045	5.55145	4.76183
ENSMUSG00000024190.7	Dusp1	395.774	1179.32	1281.16
ENSMUSG00000024232.2	Bambi	1.61825	8.81669	6.82714
ENSMUSG00000024235.11	Map3k8	15.3151	48.7251	28.9005
ENSMUSG00000024242.15	Map4k3	3.11777	9.61646	10.5713
ENSMUSG00000024308.15	Tapbp	153.793	372.765	349.435
ENSMUSG00000024334.9	H2-Oa	1.93214	12.2485	52.7381
ENSMUSG00000024339.12	Tap2	38.7799	111.182	96.1587
ENSMUSG00000024381.16	Bin1	23.442	62.5406	87.4203
ENSMUSG00000024397.14	Aif1	53.2642	294.636	253.199
ENSMUSG00000024399.5	Ltb	1.27854	5.70706	7.18916
ENSMUSG00000024401.14	Tnf	9.73252	328.046	245.913
ENSMUSG00000024423.6	Impact	5.44542	54.3312	36.5727
ENSMUSG00000024429.9	Gnl1	10.7321	38.357	33.291
ENSMUSG00000024486.6	Hbegf	0.018783	23.9755	20.1329
ENSMUSG00000024521.8	Pmaip1	7.2459	100.875	73.7679
ENSMUSG00000024535.16	Snx24	0.277588	7.89161	9.55119
ENSMUSG00000024544.9	Ldlrad4	1.47197	7.48757	12.9386
ENSMUSG00000024610.15	Cd74	32.4788	4027.93	10261
ENSMUSG00000024661.7	Fth1	1132.16	16819.3	24732.5
ENSMUSG00000024663.19	Rab3il1	2.73035	31.0786	54.7263
ENSMUSG00000024672.11	Ms4a7	3.78348	29.3561	43.8427
ENSMUSG00000024679.10	Ms4a6d	156.791	484.377	376.238
ENSMUSG00000024732.7	Ccdc86	12.1127	64.1477	51.7655
ENSMUSG00000024737.2	Slc15a3	50.4241	279.058	223.783
ENSMUSG00000024750.11	Zfand5	57.4069	187.372	135.668
ENSMUSG00000024754.13	Cemip2	5.37592	14.2105	8.53857
ENSMUSG00000024769.7	Cdc42bpg	0.720812	3.57684	2.84248
ENSMUSG00000024772.9	Ehd1	16.2393	155.695	88.9652
ENSMUSG00000024789.13	Jak2	36.2446	118.246	98.3545
ENSMUSG00000024798.15	Htr7	0.029499	17.2335	18.0168
ENSMUSG00000024812.11	Tjp2	3.3361	7.76757	9.03679
ENSMUSG00000024843.15	Chka	9.03964	53.5913	28.9966
ENSMUSG00000024909.15	Efemp2	1.30243	4.98176	6.71615
ENSMUSG00000024910.5	Ctsw	0	4.45782	6.76445
ENSMUSG00000024912.6	Fosl1	0.329821	10.6779	7.23786
ENSMUSG00000024940.11	Ltbp3	0.267952	5.68678	9.92282
ENSMUSG00000024953.17	Prdx5	1528.81	3644.76	2409.92
ENSMUSG00000024957.9	Kcnk4	0.162798	4.83908	0.271406
ENSMUSG00000024962.13	Vegfb	1.61299	7.63458	14.6811
ENSMUSG00000024985.19	Tcf7l2	0.496059	37.789	38.1022
ENSMUSG00000025008.15	Tctn3	1.94674	5.19794	3.61674
ENSMUSG00000025017.10	Pik3ap1	15.8961	71.1313	61.2058
ENSMUSG00000025035.9	Arl3	24.7798	72.2827	66.8942
ENSMUSG00000025044.16	Msr1	201.821	428.227	310.788
ENSMUSG00000025058.4	5430427O19Rik	3.99223	9.39138	6.7944
ENSMUSG00000025059.16	Gk	12.2045	38.447	17.7168
ENSMUSG00000025085.16	Ablim1	0.007014	3.27426	4.33352
ENSMUSG00000025161.16	Slc16a3	49.9405	225.205	180.087
ENSMUSG00000025165.12	Sectm1a	0.156567	6.91855	4.06389
ENSMUSG00000025190.13	Got1	9.3523	111.758	152.322
ENSMUSG00000025213.11	Kazald1	0.248094	3.52933	3.54632
ENSMUSG00000025225.15	Nfkb2	22.6755	84.2486	63.1323
ENSMUSG00000025340.14	Rabgef1	13.6008	89.7963	62.967
ENSMUSG00000025351.14	Cd63	4.41187	107.772	243.042
ENSMUSG00000025355.7	Mmp19	15.4047	74.795	40.0579
ENSMUSG00000025372.16	Baiap2	5.06387	11.97	15.0735
ENSMUSG00000025383.2	Il23a	0.158853	4.71351	4.05984
ENSMUSG00000025402.12	Nab2	2.61255	42.4888	29.0234
ENSMUSG00000025408.15	Ddit3	11.5372	40.2341	35.4976
ENSMUSG00000025473.16	Adam8	7.98741	133.497	101.029
ENSMUSG00000025491.14	Ifitm1	15.2044	315.081	232.457
ENSMUSG00000025498.15	Irf7	41.4264	190.682	109.108
ENSMUSG00000025511.14	Tspan4	1.15012	14.4502	18.2601
ENSMUSG00000025537.12	Phkg1	0.938693	4.3826	2.58216
ENSMUSG00000025591.6	Tma16	1.93857	13.9876	15.7607
ENSMUSG00000025608.9	Podxl	0	5.03004	3.484
ENSMUSG00000025743.14	Sdc3	16.0484	90.6862	177.156
ENSMUSG00000025746.11	Il6	0.225182	49.0109	28.1816
ENSMUSG00000025790.14	Slco3a1	4.4628	18.3766	17.9079
ENSMUSG00000025791.18	Pgm1	13.3425	35.1519	36.3038
ENSMUSG00000025854.15	Fam20c	15.5417	104.093	97.6034
ENSMUSG00000025856.15	Pdgfa	0.214322	17.569	15.5766
ENSMUSG00000025877.14	Hk3	66.7192	196.338	102.784
ENSMUSG00000025880.11	Smad7	4.23346	38.9021	34.426
ENSMUSG00000025887.10	Casp12	1.61656	4.97333	4.68846
ENSMUSG00000025929.4	Il17a	0	5.16598	4.35422
ENSMUSG00000025969.15	Nrp2	7.44556	26.0631	48.4473
ENSMUSG00000025981.13	Coq10b	14.7093	88.0238	80.0253
ENSMUSG00000026009.14	Icos	0	5.37461	9.31459
ENSMUSG00000026011.13	Ctla4	0	6.32353	14.3504
ENSMUSG00000026031.15	Cflar	41.7374	181.709	92.2798
ENSMUSG00000026034.17	Clk1	79.0365	183.43	159.25
ENSMUSG00000026072.12	Il1r1	0.236097	3.37594	4.0533
ENSMUSG00000026073.13	Il1r2	23.5003	113.3	125.968
ENSMUSG00000026104.14	Stat1	128.009	514.863	434.039
ENSMUSG00000026110.15	Mgat4a	2.04004	43.9457	37.973
ENSMUSG00000026131.19	Dst	0.059758	4.56044	13.856
ENSMUSG00000026177.11	Slc11a1	75.8897	197.598	163.463
ENSMUSG00000026180.8	Cxcr2	2.17744	7.75809	4.78798
ENSMUSG00000026203.16	Dnajb2	1.74647	6.07496	9.56309
ENSMUSG00000026207.16	Speg	0	3.60959	6.36101
ENSMUSG00000026249.10	Serpine2	1.42056	4.57296	7.95501
ENSMUSG00000026315.13	Serpinb8	3.84349	16.1956	2.8363
ENSMUSG00000026358.13	Rgs1	3.40776	1035.02	1210.37
ENSMUSG00000026475.7	Rgs16	0	4.50267	6.48693
ENSMUSG00000026482.13	Rgl1	0.401342	15.2011	9.90217
ENSMUSG00000026510.10	Trp53bp2	7.4307	16.713	13.7816
ENSMUSG00000026536.9	Ifi211	147.29	460.717	268.612
ENSMUSG00000026548.4	Slamf9	0.904634	17.5361	34.9458
ENSMUSG00000026558.13	Uck2	35.7452	102.781	111.001
ENSMUSG00000026596.13	Abl2	3.93689	24.3817	14.2518
ENSMUSG00000026628.13	Atf3	37.3077	1278.62	1113.34
ENSMUSG00000026630.9	Batf3	2.33027	9.98052	8.3836
ENSMUSG00000026656.15	Fcgr2b	132.613	929.257	1069.05
ENSMUSG00000026672.11	Optn	0.493245	6.57682	7.54133
ENSMUSG00000026678.10	Rgs5	0	3.22661	2.43705
ENSMUSG00000026701.15	Prdx6	267.025	665.705	417.066
ENSMUSG00000026712.3	Mrc1	1.23578	5.6253	15.8763
ENSMUSG00000026748.13	Plxdc2	0.042123	7.24962	28.0599
ENSMUSG00000026749.11	Nek6	2.20388	43.4904	48.7697
ENSMUSG00000026773.19	Pfkfb3	9.46491	111.118	97.4729
ENSMUSG00000026796.16	Fam129b	60.1934	166.055	79.8127
ENSMUSG00000026797.16	Stxbp1	0.273548	4.21751	6.78279
ENSMUSG00000026814.16	Eng	4.41987	12.0368	16.2116
ENSMUSG00000026819.15	Slc25a25	5.90439	26.6795	31.4259
ENSMUSG00000026821.16	Ralgds	0.46779	152.898	94.6302
ENSMUSG00000026826.13	Nr4a2	3.21414	223.934	190.638
ENSMUSG00000026829.9	Gbgt1	0.627554	11.7666	19.6804
ENSMUSG00000026875.14	Traf1	0.579823	45.5245	41.0897
ENSMUSG00000026921.18	Egfl7	0.263648	3.27481	2.0942
ENSMUSG00000026958.13	Dpp7	9.09344	26.5653	31.386
ENSMUSG00000026981.15	Il1rn	12.9852	936.494	775.403
ENSMUSG00000027078.14	Ube2l6	24.2096	68.2945	60.8263
ENSMUSG00000027164.8	Traf6	16.7618	41.4983	33.141
ENSMUSG00000027199.14	Gatm	16.9989	239.052	246.178
ENSMUSG00000027221.5	Chst1	1.33011	5.67787	11.8766
ENSMUSG00000027239.14	Mdk	1.6623	6.97322	4.17854
ENSMUSG00000027276.7	Jag1	0.237654	17.2024	23.3054
ENSMUSG00000027315.13	Spint1	0.558429	139.299	104.97
ENSMUSG00000027322.11	Siglec1	2.13306	18.8915	15.8373
ENSMUSG00000027333.18	Smox	14.0027	173.876	78.104
ENSMUSG00000027340.15	Slc23a2	7.43775	34.9944	27.704
ENSMUSG00000027347.18	Rasgrp1	0.205132	28.716	21.7224
ENSMUSG00000027360.5	Hdc	0.667915	12.9507	7.24922
ENSMUSG00000027368.6	Dusp2	4.1931	56.3849	29.725
ENSMUSG00000027397.14	Slc20a1	23.5633	106.335	86.1242
ENSMUSG00000027398.13	Il1b	5.41344	3259.48	2705.05
ENSMUSG00000027399.1	Il1a	0.278073	355.833	311.996
ENSMUSG00000027423.15	Snx5	113.117	291.29	262.177
ENSMUSG00000027459.16	Fam110a	10.5792	25.1893	20.0558
ENSMUSG00000027514.14	Zbp1	99.2998	356.032	212.939
ENSMUSG00000027533.10	Fabp5	59.8115	238.902	485.048
ENSMUSG00000027555.8	Car13	1.50016	6.89845	10.5938
ENSMUSG00000027580.17	Helz2	7.53513	25.793	14.0637
ENSMUSG00000027611.12	Procr	0.118791	33.3109	69.2177
ENSMUSG00000027624.19	Epb41l1	0.274661	4.67942	3.73642
ENSMUSG00000027646.15	Src	0.215065	30.5068	45.7585
ENSMUSG00000027660.16	Skil	13.9289	133.44	105.719
ENSMUSG00000027737.10	Slc7a11	0.59235	31.0421	39.0004
ENSMUSG00000027776.12	Il12a	0.196863	14.1415	10.883
ENSMUSG00000027800.14	Tm4sf1	0.080913	5.93507	2.23275
ENSMUSG00000027829.15	Ccnl1	92.1339	506.055	334.202
ENSMUSG00000027848.12	Olfml3	0.078434	14.6095	47.0754
ENSMUSG00000027863.8	Cd2	0.222162	7.55351	14.7438
ENSMUSG00000027864.9	Ptgfrn	12.8643	32.2357	41.1635
ENSMUSG00000027935.14	Rab13	1.57745	5.72279	9.61411
ENSMUSG00000027962.14	Vcam1	0.578169	9.211	9.91999
ENSMUSG00000027995.10	Tlr2	88.6741	481.442	329.228
ENSMUSG00000028035.13	Dnajb4	4.89194	18.1428	16.2698
ENSMUSG00000028037.13	Ifi44	0.254801	7.39113	7.11674
ENSMUSG00000028063.15	Lmna	2.11287	30.5494	30.6542
ENSMUSG00000028071.12	Sh2d2a	0	3.59057	5.52006
ENSMUSG00000028076.12	Cd1d1	7.00666	29.6902	41.4585
ENSMUSG00000028108.15	Ecm1	20.4284	211.341	315.464
ENSMUSG00000028111.4	Ctsk	0.792773	8.62054	21.8264
ENSMUSG00000028121.8	Bcar3	0.026049	3.36746	5.51456
ENSMUSG00000028128.13	F3	0.045605	26.4454	12.208
ENSMUSG00000028184.12	Adgrl2	0.480729	3.45045	4.10162
ENSMUSG00000028195.4	Ccn1	0	4.01606	2.50573
ENSMUSG00000028214.13	Gem	0	19.2229	32.8228
ENSMUSG00000028238.6	Atp6v0d2	0.104596	8.0537	26.6794
ENSMUSG00000028249.15	Sdcbp	326.633	896.044	580.8
ENSMUSG00000028268.14	Gbp3	34.0878	146.086	83.2195
ENSMUSG00000028270.12	Gbp2	37.8267	922.401	510.517
ENSMUSG00000028341.9	Nr4a3	0.194114	82.4506	158.696
ENSMUSG00000028347.14	Tmeff1	0.041166	22.9335	40.8356
ENSMUSG00000028367.5	Txn1	335.744	693.278	435.269
ENSMUSG00000028381.8	Ugcg	17.3176	56.5347	30.5232
ENSMUSG00000028410.13	Dnaja1	109.845	278.357	306.763
ENSMUSG00000028459.11	Cd72	0.099043	10.7049	41.4676
ENSMUSG00000028494.12	Plin2	197.697	482.867	343.186
ENSMUSG00000028517.8	Plpp3	0	3.8326	7.96742
ENSMUSG00000028525.16	Pde4b	9.44472	192.618	190.427
ENSMUSG00000028527.18	Ak4	0.050757	8.32697	12.1504
ENSMUSG00000028583.14	Pdpn	0.051013	20.0823	44.8637
ENSMUSG00000028643.11	Svbp	22.0514	50.234	33.8596
ENSMUSG00000028645.11	Slc2a1	20.3036	316.942	272.843
ENSMUSG00000028680.14	Plk3	3.91424	95.2857	77.7243
ENSMUSG00000028793.15	Rnf19b	33.0459	300.776	218.292
ENSMUSG00000028885.8	Smpdl3b	5.77812	74.7919	91.945
ENSMUSG00000028889.17	Yrdc	15.9816	46.1826	39.8292
ENSMUSG00000028893.8	Sesn2	7.42855	19.8018	17.6567
ENSMUSG00000028917.14	Plekhm2	15.1788	41.9683	38.6729
ENSMUSG00000028965.13	Tnfrsf9	0	21.9998	68.8438
ENSMUSG00000028967.10	Errfi1	3.52825	48.3115	30.9512
ENSMUSG00000028982.9	Slc25a33	1.09847	14.1561	9.96167
ENSMUSG00000029050.15	Ski	25.0422	62.711	74.9756
ENSMUSG00000029075.6	Tnfrsf4	0.103026	5.11975	9.3269
ENSMUSG00000029082.17	Bst1	84.9194	241.045	158.07
ENSMUSG00000029084.5	Cd38	13.3373	114.555	112.027
ENSMUSG00000029096.15	Htra3	0.015956	4.30158	8.2464
ENSMUSG00000029135.10	Fosl2	47.6713	196.071	221.549
ENSMUSG00000029204.7	Rhoh	4.26482	18.0015	14.3958
ENSMUSG00000029217.16	Tec	16.9782	37.5333	29.2229
ENSMUSG00000029298.15	Gbp9	4.50295	52.7407	35.3372
ENSMUSG00000029304.14	Spp1	6.42052	638.664	817.33
ENSMUSG00000029309.7	Sparcl1	0	5.01745	4.40156
ENSMUSG00000029313.18	Aff1	11.4116	48.664	36.1667
ENSMUSG00000029314.14	Gpat3	3.89089	53.4725	12.631
ENSMUSG00000029378.5	Areg	0	7.1747	11.1695
ENSMUSG00000029379.10	Cxcl3	0.012086	46.5732	53.1374
ENSMUSG00000029380.11	Cxcl1	0.52247	60.3507	105.078
ENSMUSG00000029417.9	Cxcl9	3.06945	391.99	424.037
ENSMUSG00000029470.15	P2rx4	39.9372	90.379	124.56
ENSMUSG00000029484.12	Anxa3	52.4304	142.257	181.105
ENSMUSG00000029534.17	St7	8.87878	25.7194	22.3349
ENSMUSG00000029552.19	Tes	12.9756	103.371	64.7817
ENSMUSG00000029561.17	Oasl2	31.2537	181.175	116.721
ENSMUSG00000029581.14	Fscn1	0	3.22872	67.5931
ENSMUSG00000029648.13	Flt1	5.99478	36.7521	25.9705
ENSMUSG00000029657.15	Hsph1	16.9115	98.2916	120.536
ENSMUSG00000029752.12	Asns	2.41826	14.9044	6.86534
ENSMUSG00000029798.11	Herc6	8.13731	24.8122	16.0206
ENSMUSG00000029816.10	Gpnmb	12.7847	169.287	608.837
ENSMUSG00000029817.11	Tra2a	57.6648	142.969	89.8454
ENSMUSG00000029915.14	Clec5a	136.582	394.541	238.447
ENSMUSG00000029919.5	Hpgds	0.059963	9.4682	18.9558
ENSMUSG00000029925.13	Tbxas1	31.6894	96.8	100.047
ENSMUSG00000029994.17	Anxa4	53.579	137.81	200.504
ENSMUSG00000030060.14	Hmces	4.89931	15.2529	11.367
ENSMUSG00000030064.16	Frmd4b	6.17086	19.778	39.809
ENSMUSG00000030084.11	Plxna1	0.80195	15.5671	34.2869
ENSMUSG00000030103.11	Bhlhe40	7.93191	475.428	467.057
ENSMUSG00000030107.10	Usp18	9.27088	36.0072	17.0062
ENSMUSG00000030124.2	Lag3	0.022925	5.799	20.3964
ENSMUSG00000030142.10	Clec4e	80.6085	741.209	312.053
ENSMUSG00000030144.4	Clec4d	22.7686	414.845	437.333
ENSMUSG00000030149.15	Klrk1	2.96545	14.043	23.1796
ENSMUSG00000030156.5	Cd69	3.62011	168.433	129.41
ENSMUSG00000030159.15	Clec1b	1.98918	5.80635	21.6985
ENSMUSG00000030161.8	Gabarapl1	22.8879	62.6433	60.4373
ENSMUSG00000030162.14	Olr1	3.76754	120.14	81.976
ENSMUSG00000030203.17	Dusp16	0.769495	35.6986	26.8225
ENSMUSG00000030208.15	Emp1	1.04341	66.1392	32.3679
ENSMUSG00000030218.2	Mgp	0.32558	14.2092	7.3747
ENSMUSG00000030237.14	Slco1a4	0	8.78122	3.95938
ENSMUSG00000030256.11	Bhlhe41	0.080289	4.68478	18.5818
ENSMUSG00000030327.8	Necap1	16.6535	37.5181	16.6145
ENSMUSG00000030342.8	Cd9	17.3679	479.579	689.539
ENSMUSG00000030403.9	Vasp	115.032	259.144	192.035
ENSMUSG00000030530.15	Furin	56.562	163.448	130.3
ENSMUSG00000030577.14	Cd22	0.381227	10.0692	24.9988
ENSMUSG00000030595.15	Nfkbib	33.5886	88.611	79.2119
ENSMUSG00000030681.18	Mvp	55.8768	114.069	102.485
ENSMUSG00000030695.16	Aldoa	608.24	1440.71	1679.02
ENSMUSG00000030737.17	Slco2b1	0.029017	7.79703	21.7001
ENSMUSG00000030742.7	Lat	0.24782	6.01286	9.20895
ENSMUSG00000030745.9	Il21r	1.41044	54.0348	61.2873
ENSMUSG00000030747.5	Dgat2	23.0129	47.8919	16.9696
ENSMUSG00000030748.9	Il4ra	52.7754	194.748	148.328
ENSMUSG00000030789.9	Itgax	0.209942	41.6899	114.835
ENSMUSG00000030847.8	Bag3	19.1052	53.0547	65.9271
ENSMUSG00000031239.5	Itm2a	1.5253	4.76857	2.40665
ENSMUSG00000031266.6	Gla	19.016	90.0827	67.3992
ENSMUSG00000031304.18	Il2rg	40.4499	240.821	298.803
ENSMUSG00000031381.16	Piga	4.69951	11.015	9.81982
ENSMUSG00000031382.14	Asb11	0	5.93365	9.14848
ENSMUSG00000031387.14	Renbp	25.8394	63.3372	72.7919
ENSMUSG00000031425.15	Plp1	0.157841	5.9559	5.36622
ENSMUSG00000031438.11	Rnf128	1.96265	7.18878	12.0307
ENSMUSG00000031443.7	F7	2.38439	38.6584	58.626
ENSMUSG00000031451.6	Gas6	0.069456	4.37904	10.8302
ENSMUSG00000031488.14	Rab11fip1	13.9664	58.5142	50.1935
ENSMUSG00000031502.11	Col4a1	0.550431	7.36983	7.09244
ENSMUSG00000031503.13	Col4a2	0.111314	4.49881	3.78014
ENSMUSG00000031504.6	Rab20	5.04964	170.558	100.085
ENSMUSG00000031530.6	Dusp4	0.048062	9.04032	10.1302
ENSMUSG00000031586.17	Rbpms	10.0198	39.5234	56.3375
ENSMUSG00000031595.9	Pdgfrl	0.053058	3.22108	4.89358
ENSMUSG00000031596.15	Slc7a2	1.1835	130.616	175.595
ENSMUSG00000031639.12	Tlr3	1.39088	5.64293	11.2552
ENSMUSG00000031652.11	N4bp1	24.2518	54.2515	47.2327
ENSMUSG00000031709.15	Tbc1d9	16.1399	62.9172	71.089
ENSMUSG00000031714.9	Gab1	3.0137	17.4037	12.716
ENSMUSG00000031740.8	Mmp2	0.09453	4.01813	7.2858
ENSMUSG00000031760.9	Mt3	0	4.24828	0.900727
ENSMUSG00000031762.7	Mt2	0.717336	44.8038	67.5397
ENSMUSG00000031765.8	Mt1	48.2523	387.432	471.369
ENSMUSG00000031779.3	Ccl22	0.14216	4.06202	203.711
ENSMUSG00000031780.2	Ccl17	0	21.7816	341.258
ENSMUSG00000031785.16	Adgrg1	1.12663	5.46373	19.8747
ENSMUSG00000031803.8	B3gnt3	0.895782	4.33322	6.94556
ENSMUSG00000031808.7	Slc27a1	3.13403	11.1334	17.3276
ENSMUSG00000031822.20	Gse1	7.24011	22.671	20.7592
ENSMUSG00000031879.14	Ciao2b	18.1479	42.8278	46.7754
ENSMUSG00000031880.7	Rrad	1.5074	19.3575	24.6154
ENSMUSG00000031939.16	Taf1d	48.4082	103.282	117.385
ENSMUSG00000032010.15	Usp2	3.57904	8.20501	14.1049
ENSMUSG00000032011.5	Thy1	1.39998	12.3895	34.5121
ENSMUSG00000032035.15	Ets1	0.981087	7.1626	11.5803
ENSMUSG00000032093.7	Cd3e	0.033028	5.74622	9.73017
ENSMUSG00000032094.8	Cd3d	0.261592	3.55839	3.68816
ENSMUSG00000032122.15	Slc37a2	4.58052	17.4569	22.1348
ENSMUSG00000032204.13	Aqp9	0.684445	8.49001	8.78287
ENSMUSG00000032216.15	Nedd4	0.455332	3.36548	1.71836
ENSMUSG00000032220.10	Myo1e	0.285714	29.3646	45.6985
ENSMUSG00000032238.17	Rora	1.04868	4.21523	5.83839
ENSMUSG00000032300.7	1700017B05Rik	6.95563	83.4518	80.423
ENSMUSG00000032420.8	Nt5e	0.033303	20.0306	17.545
ENSMUSG00000032487.8	Ptgs2	1.07108	495.089	453.775
ENSMUSG00000032501.9	Trib1	12.4989	286.134	168.482
ENSMUSG00000032515.8	Csrnp1	11.8701	550.259	401.946
ENSMUSG00000032517.16	Mobp	0.012673	5.56726	6.35354
ENSMUSG00000032554.15	Trf	151.049	381.635	433.09
ENSMUSG00000032578.7	Cish	0.207352	53.2715	36.3184
ENSMUSG00000032596.14	Uba7	21.647	49.7174	27.3734
ENSMUSG00000032648.14	Pygm	0.456003	3.05332	1.57154
ENSMUSG00000032656.14	2019-03-03	0.909281	3.71927	3.14574
ENSMUSG00000032661.9	Oas3	19.5652	40.1466	18.3911
ENSMUSG00000032688.9	Malt1	37.5979	165.82	172.151
ENSMUSG00000032690.16	Oas2	6.61979	39.7863	15.9059
ENSMUSG00000032691.14	Nlrp3	34.9537	173.884	107.262
ENSMUSG00000032715.9	Trib3	0.517297	4.60377	2.73254
ENSMUSG00000032724.5	Abtb2	3.47908	26.1647	13.9204
ENSMUSG00000032786.16	Alas1	86.6402	409.975	391.925
ENSMUSG00000032802.8	Srxn1	4.3423	25.9082	20.3557
ENSMUSG00000032841.15	Prr5l	4.45512	20.2828	18.665
ENSMUSG00000032845.16	Alpk2	0.976212	4.43713	4.08434
ENSMUSG00000032860.5	P2ry2	1.44246	7.71127	7.67521
ENSMUSG00000032902.1	Slc16a1	4.56013	19.5066	13.8481
ENSMUSG00000033192.5	Lpcat2	25.5482	94.3625	121.974
ENSMUSG00000033213.16	AA467197	1.55917	1948.43	1393.53
ENSMUSG00000033306.15	Lpp	1.33716	7.27046	9.07277
ENSMUSG00000033307.7	Mif	63.0737	740.693	778.03
ENSMUSG00000033319.5	Fem1c	15.9545	74.7836	45.3729
ENSMUSG00000033355.6	Rtp4	15.1293	141.018	73.5836
ENSMUSG00000033450.8	Tagap	21.8381	81.6887	62.5044
ENSMUSG00000033508.7	Asprv1	0.185099	6.16607	6.18781
ENSMUSG00000033538.13	Casp4	34.3271	84.3818	63.8301
ENSMUSG00000033581.17	Igf2bp2	0.21081	3.78958	3.53837
ENSMUSG00000033644.5	Piwil2	0.631696	3.00736	1.50671
ENSMUSG00000033730.4	Egr3	0.01099	7.87006	13.5795
ENSMUSG00000033871.14	Ppargc1b	0.889345	5.89557	6.0023
ENSMUSG00000033880.11	Lgals3bp	35.9071	307.771	576.617
ENSMUSG00000033917.15	Gde1	32.1039	120.491	114.885
ENSMUSG00000034216.12	Vps18	14.6013	32.5755	26.2373
ENSMUSG00000034226.7	Rhov	0.963165	58.2195	24.3994
ENSMUSG00000034248.7	Slc25a37	6.03798	69.2784	46.4154
ENSMUSG00000034271.16	Jdp2	15.8682	62.7372	53.5171
ENSMUSG00000034312.14	Iqsec1	20.2457	69.1718	62.4411
ENSMUSG00000034394.14	Lif	0.158292	20.1766	11.601
ENSMUSG00000034412.13	Tbc1d10a	7.34129	36.7372	26.9522
ENSMUSG00000034422.14	Parp14	26.0284	63.1752	33.0177
ENSMUSG00000034424.5	Gcsh	14.3291	38.8261	37.546
ENSMUSG00000034438.16	Gbp8	0.247183	35.2201	35.5159
ENSMUSG00000034459.8	Ifit1	3.40206	26.7391	12.9845
ENSMUSG00000034575.13	Tent4a	6.65167	15.1755	11.6359
ENSMUSG00000034612.7	Chst11	0.438613	24.0256	16.6332
ENSMUSG00000034640.9	Tiparp	14.2954	193.553	140.589
ENSMUSG00000034707.7	Gns	72.9293	167.291	220.218
ENSMUSG00000034765.6	Dusp5	1.20279	91.4529	96.9568
ENSMUSG00000034837.12	Gnat1	0	5.36718	1.85848
ENSMUSG00000034854.8	Mfsd12	9.3919	22.7666	25.1887
ENSMUSG00000034855.13	Cxcl10	8.54313	1213.74	390.417
ENSMUSG00000034902.17	Pip5k1c	42.9681	100.836	114.691
ENSMUSG00000034936.2	Arl4d	0.99061	3.22465	3.13797
ENSMUSG00000034987.4	Hrh2	3.89121	14.8022	9.61243
ENSMUSG00000034993.7	Vat1	6.76995	35.6422	61.8662
ENSMUSG00000035042.2	Ccl5	0.414022	575.411	549.986
ENSMUSG00000035105.5	Egln3	1.6706	69.189	81.1976
ENSMUSG00000035158.15	Mitf	10.2659	37.6178	35.5656
ENSMUSG00000035164.8	Zc3h12c	2.66661	12.3972	10.1389
ENSMUSG00000035186.6	Ubd	0	4.29609	4.28827
ENSMUSG00000035235.13	Trim13	2.11509	9.3625	5.49832
ENSMUSG00000035299.16	Mid1	4.30883	35.5752	36.7526
ENSMUSG00000035352.3	Ccl12	0.271769	100.593	106.105
ENSMUSG00000035356.17	Nfkbiz	13.1021	216.903	152.456
ENSMUSG00000035372.2	1810055G02Rik	3.76459	9.4116	10.0386
ENSMUSG00000035373.2	Ccl7	0.146071	65.8942	26.5185
ENSMUSG00000035385.5	Ccl2	83.1115	903.368	255.326
ENSMUSG00000035397.8	Klf16	5.05275	12.3917	9.85359
ENSMUSG00000035493.10	Tgfbi	1032.16	2136.33	2177.81
ENSMUSG00000035640.18	Cbarp	1.59141	5.20271	4.73204
ENSMUSG00000035671.6	Zswim4	7.54828	18.5026	12.6638
ENSMUSG00000035678.8	Tnfsf9	1.23306	30.1795	42.5874
ENSMUSG00000035692.7	Isg15	21.7142	441.288	160.406
ENSMUSG00000035713.15	Usp35	0.552983	3.60014	3.2792
ENSMUSG00000035828.11	Pim3	7.57145	106.465	112.441
ENSMUSG00000035929.11	H2-Q4	44.2236	298.617	299.504
ENSMUSG00000036026.15	Tmem63b	4.17744	12.4078	12.1972
ENSMUSG00000036053.17	Fmnl2	0.234789	44.9219	57.4537
ENSMUSG00000036057.11	Ptpn23	4.29935	19.6536	14.3073
ENSMUSG00000036256.13	Igfbp7	0.092698	11.166	7.95801
ENSMUSG00000036353.13	P2ry12	8.5749	30.7233	75.4044
ENSMUSG00000036362.2	P2ry13	4.53692	28.8144	44.7292
ENSMUSG00000036381.13	P2ry14	0.759304	59.4581	83.5011
ENSMUSG00000036390.8	Gadd45a	35.0954	274.722	159.466
ENSMUSG00000036478.8	Btg1	174.463	701.98	477.825
ENSMUSG00000036594.15	H2-Aa	7.48538	1634.75	3964.81
ENSMUSG00000036634.15	Mag	0.23756	4.52552	5.65686
ENSMUSG00000036636.10	Clcn7	31.8139	100.683	87.3795
ENSMUSG00000036661.14	Dennd3	3.08798	9.34856	10.3552
ENSMUSG00000036887.5	C1qa	0.661101	554.035	1597.75
ENSMUSG00000036896.5	C1qc	0.71538	470.757	1036.65
ENSMUSG00000036905.8	C1qb	1.34155	785.538	1491.9
ENSMUSG00000036931.15	Nfkbid	8.06281	86.7505	80.3261
ENSMUSG00000037161.14	Mgarp	0.063865	4.66134	3.58752
ENSMUSG00000037242.8	Clic4	24.6073	199.436	141.005
ENSMUSG00000037253.8	Mex3c	14.9911	31.2416	21.2923
ENSMUSG00000037280.12	Galnt6	5.62936	21.5779	25.1414
ENSMUSG00000037321.17	Tap1	91.3184	257.588	185.086
ENSMUSG00000037405.8	Icam1	19.3128	169.266	136.524
ENSMUSG00000037411.10	Serpine1	0.097819	111.066	82.9897
ENSMUSG00000037418.6	Best1	0.043649	5.19952	8.0654
ENSMUSG00000037548.15	H2-DMb2	6.42988	14.9844	64.3416
ENSMUSG00000037573.5	Tob1	11.2436	39.7134	40.1819
ENSMUSG00000037580.10	Gch1	12.1601	26.5901	12.7794
ENSMUSG00000037613.16	Tnfrsf23	3.82762	14.3879	19.1959
ENSMUSG00000037649.10	H2-DMa	138.911	410.777	565.613
ENSMUSG00000037697.19	Ddhd1	33.3361	73.269	77.6443
ENSMUSG00000037706.17	Cd81	2.23499	45.5607	140.279
ENSMUSG00000037816.10	Fbxw17	6.72622	30.3098	22.5879
ENSMUSG00000037820.15	Tgm2	0.786209	1206.61	450.811
ENSMUSG00000037849.8	Ifi206	4.63499	41.9023	28.1129
ENSMUSG00000037852.8	Cpe	0.130625	4.05513	1.37817
ENSMUSG00000037868.15	Egr2	0.440673	143.905	137.887
ENSMUSG00000037872.5	Ackr1	0	15.6602	9.88421
ENSMUSG00000037966.15	Ninj1	71.8957	234.253	169.194
ENSMUSG00000037999.13	Arap2	0.855938	3.45735	6.27761
ENSMUSG00000038037.5	Socs1	0.440593	19.4052	10.1034
ENSMUSG00000038059.7	Smim3	17.237	75.8233	59.5196
ENSMUSG00000038151.13	Prdm1	2.17888	72.3729	61.1663
ENSMUSG00000038156.16	Spon1	0.277274	12.9533	13.318
ENSMUSG00000038172.14	Ttc39b	1.98666	43.8099	29.4389
ENSMUSG00000038179.13	Slamf7	0.553543	114.72	134.78
ENSMUSG00000038188.17	Scarf1	2.20824	13.387	13.1353
ENSMUSG00000038235.4	F11r	15.4052	64.9669	95.9645
ENSMUSG00000038264.8	Sema7a	0	4.90835	16.9025
ENSMUSG00000038370.6	Pcp4l1	0.391925	4.70402	3.46508
ENSMUSG00000038375.15	Trp53inp2	4.53115	20.431	17.034
ENSMUSG00000038400.15	Pmepa1	0.00929	19.5792	54.2077
ENSMUSG00000038418.7	Egr1	15.658	165.648	170.434
ENSMUSG00000038437.11	Mllt6	3.38343	41.3388	29.6142
ENSMUSG00000038500.15	Prr3	6.08255	20.3041	17.9259
ENSMUSG00000038508.7	Gdf15	0.061795	5.60688	7.15042
ENSMUSG00000038521.17	C1s1	0.101542	16.7662	26.0378
ENSMUSG00000038539.15	Atf5	6.64016	15.1542	10.3034
ENSMUSG00000038550.10	Ciart	1.02831	16.7386	13.4032
ENSMUSG00000038612.16	Mcl1	325.501	946.746	799.285
ENSMUSG00000038642.10	Ctss	1781.35	5185.06	8835.7
ENSMUSG00000038658.15	Ric1	7.8628	33.7094	31.0722
ENSMUSG00000038806.7	Sde2	19.2454	43.9333	30.8805
ENSMUSG00000038866.15	Zcchc2	10.4464	22.2471	14.6173
ENSMUSG00000038884.14	A230050P20Rik	0.505043	3.59787	5.06685
ENSMUSG00000038894.7	Irs2	7.13954	65.107	57.1019
ENSMUSG00000038900.17	Rpl12	10.5354	35.3953	30.3855
ENSMUSG00000038963.15	Slco4a1	0.917985	5.98698	3.82036
ENSMUSG00000039005.13	Tlr4	32.0269	67.9058	44.1168
ENSMUSG00000039062.15	Anpep	0.279259	124.996	300.896
ENSMUSG00000039081.10	Zfp503	1.27587	5.45222	3.71383
ENSMUSG00000039087.17	Rreb1	13.8215	37.8507	35.383
ENSMUSG00000039153.17	Runx2	2.8947	12.5874	16.1345
ENSMUSG00000039166.16	Akap7	10.225	25.9724	27.6129
ENSMUSG00000039191.12	Rbpj	44.9548	132.327	95.0802
ENSMUSG00000039199.6	Zdhhc1	0.960488	5.21608	4.45654
ENSMUSG00000039208.15	Metrnl	44.3994	94.2483	47.8832
ENSMUSG00000039217.13	Il18	10.726	35.7689	16.4756
ENSMUSG00000039236.18	Isg20	10.46	31.3418	13.778
ENSMUSG00000039264.9	Gimap3	0	4.12579	5.8258
ENSMUSG00000039347.7	Atp6v0e2	0.292127	3.09918	1.14
ENSMUSG00000039361.11	Picalm	221.004	655.903	533.168
ENSMUSG00000039384.8	Dusp10	1.71043	14.8024	8.1283
ENSMUSG00000039395.8	Mreg	0.471045	3.81482	9.27357
ENSMUSG00000039431.16	Mtmr7	0.139092	4.45505	4.37057
ENSMUSG00000039512.12	Uhrf1bp1	2.82856	18.013	13.5867
ENSMUSG00000039682.12	Lap3	17.8291	70.4846	94.7003
ENSMUSG00000039699.14	Batf2	2.66128	63.4514	41.5976
ENSMUSG00000039735.15	Fnbp1l	0.877039	4.2862	11.0802
ENSMUSG00000039753.16	Fbxl5	77.4441	230.529	168.905
ENSMUSG00000039782.14	Cpeb2	7.58331	37.1661	29.5571
ENSMUSG00000039899.5	Fgl2	68.8813	153.244	116.228
ENSMUSG00000039911.13	Spsb1	2.11205	22.5975	31.4571
ENSMUSG00000039934.12	Gsap	20.9613	60.4022	52.1761
ENSMUSG00000039942.15	Ptger4	14.1684	116.507	74.1488
ENSMUSG00000039982.8	Dtx4	4.63417	12.5032	20.6634
ENSMUSG00000039997.16	Ifi203	80.059	221.365	75.7488
ENSMUSG00000040010.10	Slc7a5	8.82134	25.6995	18.0373
ENSMUSG00000040026.8	Saa3	47.3725	1331.16	778.977
ENSMUSG00000040033.16	Stat2	36.5312	106.039	65.3391
ENSMUSG00000040124.5	Gorab	3.02352	8.19681	5.66124
ENSMUSG00000040128.9	Pnrc1	60.3524	355.406	367.872
ENSMUSG00000040152.8	Thbs1	93.2746	1271.4	550.647
ENSMUSG00000040229.11	Gpr34	0.630144	3.91515	11.2477
ENSMUSG00000040253.15	Gbp7	16.0956	69.526	61.384
ENSMUSG00000040270.16	Bach2	0.356055	4.07733	1.96425
ENSMUSG00000040296.15	Ddx58	16.6369	43.5386	27.9857
ENSMUSG00000040297.12	Suco	13.9325	45.6024	36.752
ENSMUSG00000040328.15	Olfr56	1.17926	9.10701	4.42209
ENSMUSG00000040415.15	Dtx3	5.00383	15.1184	14.0439
ENSMUSG00000040435.12	Ppp1r15a	57.4836	283.854	270.653
ENSMUSG00000040466.16	Blvrb	22.6236	60.2109	76.0433
ENSMUSG00000040483.15	Xaf1	33.7606	122.07	70.2804
ENSMUSG00000040511.14	Pvr	6.77042	53.4605	45.7756
ENSMUSG00000040524.9	Zfp609	5.29353	11.6527	17.5855
ENSMUSG00000040552.8	C3ar1	1.16654	92.2135	95.4828
ENSMUSG00000040584.8	Abcb1a	0.18849	4.46798	3.83979
ENSMUSG00000040659.3	Efhd2	119.517	265.145	235.271
ENSMUSG00000040711.7	Sh3pxd2b	4.80863	43.2355	51.0636
ENSMUSG00000040829.14	Zmynd15	0.021588	10.0147	16.4085
ENSMUSG00000040857.15	Erf	7.60121	20.7052	30.4
ENSMUSG00000041025.15	Iffo2	1.65728	5.63735	6.6576
ENSMUSG00000041046.7	Ramp3	0	3.58935	24.4263
ENSMUSG00000041075.8	Fzd7	4.59589	17.9968	18.206
ENSMUSG00000041153.9	Osgin2	5.68867	26.5041	19.4331
ENSMUSG00000041235.12	Chd7	10.1379	158.269	143.373
ENSMUSG00000041268.17	Dmxl2	7.57769	25.9685	22.701
ENSMUSG00000041324.14	Inhba	0.871869	275.902	322.188
ENSMUSG00000041378.2	Cldn5	0	9.88743	4.91045
ENSMUSG00000041390.18	Mdfic	23.6689	100.803	93.4028
ENSMUSG00000041481.16	Serpina3g	6.73293	264.563	153.945
ENSMUSG00000041483.14	Zfp281	9.94189	22.066	15.1362
ENSMUSG00000041571.9	Selenow	105.218	224.224	230.327
ENSMUSG00000041773.8	Enc1	1.74889	13.6864	14.0918
ENSMUSG00000041827.15	Oasl1	2.99667	72.2472	26.7202
ENSMUSG00000041936.18	Agrn	2.06147	6.57104	4.3422
ENSMUSG00000041954.18	Tnfrsf18	1.06785	3.81061	7.89224
ENSMUSG00000042106.5	Inka1	0.708732	6.58502	6.33913
ENSMUSG00000042190.12	Cmklr1	2.90783	158.298	162.383
ENSMUSG00000042265.13	Trem1	8.01371	185.827	122.739
ENSMUSG00000042286.13	Stab1	1.78036	70.0634	54.5434
ENSMUSG00000042351.9	Grap2	0.335356	3.35034	8.04763
ENSMUSG00000042354.7	Gnl3	11.323	54.7551	51.1256
ENSMUSG00000042364.11	Snx18	42.849	135.307	101.593
ENSMUSG00000042406.8	Atf4	112.503	319.205	233.599
ENSMUSG00000042417.5	Ccno	0.250763	3.06447	2.15825
ENSMUSG00000042622.14	Maff	0.780857	182.441	118.781
ENSMUSG00000042659.15	Arrdc4	19.675	58.3415	55.8993
ENSMUSG00000042677.7	Zc3h12a	9.23026	102.074	85.1289
ENSMUSG00000042688.16	Mapk6	29.9384	93.3368	57.7624
ENSMUSG00000042745.9	Id1	35.2407	111.601	40.2809
ENSMUSG00000042770.8	Hebp1	7.86187	34.6846	57.7391
ENSMUSG00000043099.4	Hic1	0.036829	5.01577	3.91322
ENSMUSG00000043183.18	Simc1	0.772112	3.26262	3.048
ENSMUSG00000043391.10	2510009E07Rik	2.73393	17.8675	15.9111
ENSMUSG00000043415.5	Otud1	5.3914	20.3405	11.3573
ENSMUSG00000043421.8	Hilpda	2.9102	138.145	139.488
ENSMUSG00000043953.12	Ccrl2	8.3391	930.895	816.594
ENSMUSG00000044042.18	Fmn1	1.25526	5.50775	7.89513
ENSMUSG00000044162.12	Tnip3	0.220697	26.6826	20.065
ENSMUSG00000044258.10	Ctla2a	1.86042	16.0253	11.3765
ENSMUSG00000044339.12	Alkbh2	3.28533	11.3162	9.17482
ENSMUSG00000044350.14	Lacc1	2.77185	34.999	34.5779
ENSMUSG00000044468.14	Tent5c	0.36087	115.99	97.9164
ENSMUSG00000044701.5	Il27	3.75267	15.7825	7.74453
ENSMUSG00000044703.5	Phf11a	3.97466	19.4407	17.0319
ENSMUSG00000044786.6	Zfp36	426.386	1452.75	1418.68
ENSMUSG00000044811.13	Cd300c2	47.5023	126.31	142.957
ENSMUSG00000044927.6	H1fx	0.1244	5.9896	5.91887
ENSMUSG00000045005.9	Fzd5	1.39769	4.45509	4.41675
ENSMUSG00000045031.18	Cetn4	1.40609	4.3271	5.59077
ENSMUSG00000045092.8	S1pr1	0.085574	3.90951	5.73061
ENSMUSG00000045268.13	Zfp691	5.2503	24.7926	33.5634
ENSMUSG00000045294.11	Insig1	34.1315	121.827	71.3347
ENSMUSG00000045312.12	Lhfpl2	1.33349	50.776	58.9918
ENSMUSG00000045362.8	Tnfrsf26	2.40739	8.64607	8.06847
ENSMUSG00000045382.6	Cxcr4	267.645	583.495	476.062
ENSMUSG00000045392.8	Olfr1033	22.9149	93.5781	74.0737
ENSMUSG00000045404.16	Kcnk13	0.666742	5.23243	5.57844
ENSMUSG00000045502.6	Hcar2	2.97283	249.407	214.425
ENSMUSG00000045664.5	Cdc42ep2	1.9252	11.8371	7.4391
ENSMUSG00000045671.17	Spred2	2.9859	8.0305	9.44993
ENSMUSG00000045763.8	Basp1	0.62249	245.765	318.371
ENSMUSG00000045827.10	Serpinb9	0.823386	6.26779	21.0619
ENSMUSG00000045932.12	Ifit2	7.20794	57.1889	27.0173
ENSMUSG00000046031.7	Calhm6	10.3224	75.4741	31.8186
ENSMUSG00000046080.17	Clec9a	0.091711	3.74002	6.31783
ENSMUSG00000046223.10	Plaur	111.848	624.442	443.751
ENSMUSG00000046245.13	Pilra	51.2227	188.96	193.944
ENSMUSG00000046675.7	Tmem251	6.56112	15.1817	10.1743
ENSMUSG00000046718.8	Bst2	63.4062	288.237	196.539
ENSMUSG00000046733.7	Gprc5a	0.108943	3.21598	3.39936
ENSMUSG00000046794.9	Ppp1r3b	3.99658	28.3403	18.1847
ENSMUSG00000046876.16	Atxn1	0.729903	9.42879	5.37469
ENSMUSG00000046879.7	Irgm1	45.0872	246.116	127.892
ENSMUSG00000046962.16	Zbtb21	7.43871	73.3224	52.1174
ENSMUSG00000047139.9	Cd24a	82.6624	190.483	170.619
ENSMUSG00000047250.13	Ptgs1	14.6564	32.4953	59.8769
ENSMUSG00000047407.17	Tgif1	20.6952	297.131	258.168
ENSMUSG00000047446.18	Arl4a	6.20286	16.1377	15.116
ENSMUSG00000047648.13	Fbxo30	4.47519	16.7554	12.1252
ENSMUSG00000047798.15	Cd300lf	59.3221	365.533	301.291
ENSMUSG00000047810.9	Ccdc88b	23.2962	86.6677	71.8183
ENSMUSG00000047867.11	Gimap6	0.077435	5.45593	8.58929
ENSMUSG00000047875.6	Gpr157	1.57309	11.2931	10.8839
ENSMUSG00000047945.6	Marcksl1	13.0779	126.088	121.737
ENSMUSG00000047959.4	Kcna3	3.41046	40.0456	22.2738
ENSMUSG00000048120.16	Entpd1	19.9677	207.128	183.369
ENSMUSG00000048234.13	Rnf149	103.11	310.194	279.658
ENSMUSG00000048264.16	Dip2c	0.945096	4.66692	4.39308
ENSMUSG00000048490.14	Nrip1	8.77704	39.4458	43.9538
ENSMUSG00000048521.8	Cxcr6	0.024261	4.6443	6.19381
ENSMUSG00000048537.16	Phldb1	0.434329	9.1163	8.56617
ENSMUSG00000048612.16	Myof	34.6504	84.0216	86.5025
ENSMUSG00000048621.3	Gm6377	1.5646	110.336	76.8132
ENSMUSG00000048677.9	Tpcn2	6.20644	17.2418	18.1022
ENSMUSG00000048731.15	Ggnbp1	1.71564	8.26592	5.51502
ENSMUSG00000048779.5	P2ry6	27.3185	73.2169	81.2462
ENSMUSG00000048852.13	Gm12185	0.393986	4.36412	3.38885
ENSMUSG00000048878.6	Hexim1	16.4236	44.267	35.0443
ENSMUSG00000048911.15	Rnf24	1.346	5.64287	3.60918
ENSMUSG00000049130.6	C5ar1	36.92	137.482	96.7037
ENSMUSG00000049422.7	Chchd10	2.27749	16.3748	28.5359
ENSMUSG00000049470.13	Aff4	12.0497	37.1275	68.5626
ENSMUSG00000049516.9	Spty2d1	21.8564	109.715	89.7691
ENSMUSG00000049723.14	Mmp12	1.0445	45.9744	433.382
ENSMUSG00000049800.13	Sertad2	7.8648	21.0097	14.9686
ENSMUSG00000049866.12	Arl4c	26.9695	102.485	60.6478
ENSMUSG00000049878.13	Rlf	9.97983	23.7157	17.1071
ENSMUSG00000049882.10	Vcpkmt	2.5225	11.5145	14.4536
ENSMUSG00000049892.7	Rasd1	1.05805	4.3863	3.31721
ENSMUSG00000050022.16	Amz1	2.29216	10.0862	15.2681
ENSMUSG00000050075.8	Gpr171	0.909702	48.474	70.9392
ENSMUSG00000050212.4	Eva1b	0.963042	7.93267	10.5311
ENSMUSG00000050271.12	Prag1	0.510004	3.19657	4.85482
ENSMUSG00000050370.5	Ch25h	0	6.69768	6.2484
ENSMUSG00000050578.10	Mmp13	0.016465	3.72824	2.0026
ENSMUSG00000050777.7	Tmem37	0.037765	6.93441	10.2002
ENSMUSG00000050914.16	Ankrd37	1.97479	30.6227	21.7712
ENSMUSG00000050921.12	P2ry10	0.226987	7.60233	39.5774
ENSMUSG00000050953.10	Gja1	0.984269	3.88923	1.22383
ENSMUSG00000050957.4	Insl6	0.087689	14.9791	22.3526
ENSMUSG00000050994.20	Adgb	0.400925	4.39137	4.18585
ENSMUSG00000051314.11	Ffar2	0.661712	8.20198	11.0033
ENSMUSG00000051316.8	Taf7	5.99584	20.6722	13.6671
ENSMUSG00000051335.6	Gfod1	1.87128	8.63945	7.54685
ENSMUSG00000051379.12	Flrt3	0	10.5451	14.1117
ENSMUSG00000051397.5	Tacstd2	2.69227	9.47529	6.41904
ENSMUSG00000051439.7	Cd14	78.5996	2087.28	1359.34
ENSMUSG00000051495.7	Irf2bp2	41.9809	103.533	77.9511
ENSMUSG00000051504.18	Siglech	0.0977	13.0012	38.5655
ENSMUSG00000052155.5	Acvr2a	3.30315	9.4114	6.11677
ENSMUSG00000052253.6	Zfp622	41.7636	155.514	126.981
ENSMUSG00000052305.6	Hbb-bs	0.270178	45.9903	14.2027
ENSMUSG00000052477.15	C130026I21Rik	34.1541	103.428	144.938
ENSMUSG00000052485.7	Tmem171	0	3.78145	1.92584
ENSMUSG00000052566.8	Hook2	1.18099	5.84643	5.99914
ENSMUSG00000052684.4	Jun	250.912	740.324	471.19
ENSMUSG00000052688.12	Rab7b	17.2837	36.9523	38.792
ENSMUSG00000052776.10	Oas1a	48.4945	115.39	55.2368
ENSMUSG00000052837.6	Junb	292.666	1482.29	1508.47
ENSMUSG00000053007.9	Creb5	0.077152	27.9322	33.2088
ENSMUSG00000053030.11	Spink2	12.885	39.8652	49.5596
ENSMUSG00000053113.3	Socs3	23.6186	775.165	676.343
ENSMUSG00000053318.7	Slamf8	12.563	184.836	146.38
ENSMUSG00000053338.9	Tarm1	42.1293	119.232	90.0815
ENSMUSG00000053470.13	Kdm3a	18.6758	49.847	38.6163
ENSMUSG00000053475.5	Tnfaip6	1.3698	31.0859	15.1412
ENSMUSG00000053581.13	Zfand2a	9.24697	114.023	105.759
ENSMUSG00000053644.13	Aldh7a1	1.03571	3.07646	4.63124
ENSMUSG00000053931.11	Cnn3	1.36006	59.4167	41.9101
ENSMUSG00000054027.8	Nt5dc3	3.25615	9.13272	4.64656
ENSMUSG00000054072.12	Iigp1	4.25472	104.994	92.9278
ENSMUSG00000054203.7	Ifi205	5.04521	383.461	214.134
ENSMUSG00000054321.7	Taf4b	1.04381	4.05035	3.10175
ENSMUSG00000054342.8	Kcnn4	3.07431	30.6314	25.1602
ENSMUSG00000054364.5	Rhob	132.794	397.997	198.205
ENSMUSG00000054434.14	Tmem120b	0.688467	7.59551	9.01398
ENSMUSG00000054435.16	Gimap4	0	6.70213	12.8045
ENSMUSG00000054675.5	Tmem119	1.54326	22.1826	57.8876
ENSMUSG00000054855.13	Rnd1	1.33459	22.3085	11.2642
ENSMUSG00000054934.10	Kcnmb4	0.029068	5.11703	2.53504
ENSMUSG00000055170.4	Ifng	0	6.09329	19.2736
ENSMUSG00000055172.10	C1ra	8.10455	38.7221	53.349
ENSMUSG00000055322.15	Tns1	0.188846	3.28219	9.2323
ENSMUSG00000055435.6	Maf	4.26339	19.5275	20.9539
ENSMUSG00000055541.17	Lair1	28.45	136.824	150.865
ENSMUSG00000055866.9	Per2	0.142646	3.76263	5.18722
ENSMUSG00000055994.15	Nod2	4.703	22.1894	13.4392
ENSMUSG00000056055.13	Sag	0.769606	3.14523	1.36685
ENSMUSG00000056116.18	H2-T22	75.9579	157.703	143.878
ENSMUSG00000056492.6	Adgrf5	0.017268	4.61366	3.22533
ENSMUSG00000056501.3	Cebpb	214.37	809.515	558.333
ENSMUSG00000056529.7	Ptafr	33.8193	128.572	79.7756
ENSMUSG00000056656.6	Apol8	0.04891	8.20161	3.12323
ENSMUSG00000056671.7	Prelid2	0.260444	6.52702	14.6201
ENSMUSG00000056708.5	Ier5	51.4103	226.886	113.068
ENSMUSG00000056749.7	Nfil3	61.2884	381.811	325.31
ENSMUSG00000056952.13	Tatdn2	52.5369	143.361	98.9319
ENSMUSG00000056962.11	Jmjd6	18.9153	44.6658	38.9029
ENSMUSG00000057135.12	Scimp	0.677305	66.9681	42.3554
ENSMUSG00000057137.9	Tmem140	2.61859	15.1462	12.6334
ENSMUSG00000057440.8	Mpp7	3.90787	10.8937	7.50849
ENSMUSG00000057554.13	Lgals8	41.2514	93.6407	76.2777
ENSMUSG00000058056.16	Palld	0.323358	4.79702	5.34302
ENSMUSG00000058254.12	Tspan7	0.542121	3.47699	10.7442
ENSMUSG00000058297.16	Spock2	0.208331	4.16092	2.89864
ENSMUSG00000058427.10	Cxcl2	28.13	2827.51	2617.18
ENSMUSG00000058755.3	Osm	12.5952	708.155	368.651
ENSMUSG00000059089.4	Fcgr4	39.1289	415.206	297.701
ENSMUSG00000059498.13	Fcgr3	474.861	1147.44	1103.84
ENSMUSG00000059657.5	Stfa2l1	0.62456	6.98496	14.1893
ENSMUSG00000059970.7	Hspa2	3.55919	17.5116	13.6553
ENSMUSG00000060183.6	Cxcl11	0.141606	16.268	5.15565
ENSMUSG00000060260.13	Pwwp2b	3.53552	14.3862	11.269
ENSMUSG00000060477.14	Irak2	27.9925	203.781	149.276
ENSMUSG00000060550.16	H2-Q7	19.4577	240.474	286.667
ENSMUSG00000060586.11	H2-Eb1	3.5967	1150.6	3061.57
ENSMUSG00000060675.13	Pla2g16	3.8669	32.5275	28.1359
ENSMUSG00000060802.8	B2m	2954.33	9166.67	12728.9
ENSMUSG00000060962.12	Dmkn	10.221	41.5709	2.15235
ENSMUSG00000061132.13	Blnk	0.459975	6.64921	21.1332
ENSMUSG00000061232.16	H2-K1	779.038	2518.28	3123.55
ENSMUSG00000061411.12	Nol4l	1.38212	6.77585	7.35439
ENSMUSG00000061589.14	Dot1l	9.93325	25.9391	17.9633
ENSMUSG00000061666.6	Gdpd1	0.076543	5.1076	11.4687
ENSMUSG00000061808.4	Ttr	0	95.1802	10.7115
ENSMUSG00000061878.15	Sphk1	0.01139	15.1659	9.21269
ENSMUSG00000062070.12	Pgk1	359.008	730.508	564.897
ENSMUSG00000062082.16	Cd200r4	3.37158	15.427	15.4542
ENSMUSG00000062127.11	Cttnbp2nl	2.76458	47.0912	57.3076
ENSMUSG00000062175.13	Tgif2	0.165556	5.91224	4.87564
ENSMUSG00000062232.14	Rapgef2	8.62646	47.6521	31.701
ENSMUSG00000062300.14	Nectin2	0.727208	5.39501	9.4853
ENSMUSG00000062382.9	Ftl1-ps1	8.27485	23.8853	25.2015
ENSMUSG00000062488.9	Ifit3b	0.682288	3.41212	2.8572
ENSMUSG00000062593.17	Gm49339	185.795	581.29	478.267
ENSMUSG00000063011.7	Msln	3.63168	13.8554	2.96249
ENSMUSG00000063146.11	Clip2	2.19617	18.0715	20.7615
ENSMUSG00000063229.15	Ldha	277.012	876.344	967.25
ENSMUSG00000063234.5	Gpr84	2.19561	67.3014	63.6329
ENSMUSG00000063268.12	Parp10	15.6238	79.9084	40.7207
ENSMUSG00000063506.14	Arhgap22	0.153068	4.28976	12.0436
ENSMUSG00000063889.16	Crem	3.3315	136.541	131.256
ENSMUSG00000064215.13	Ifi27	17.2855	40.8499	34.8334
ENSMUSG00000064246.10	Chil1	0.862642	5.76742	6.84875
ENSMUSG00000064267.13	Hvcn1	14.322	71.3613	137.936
ENSMUSG00000066363.12	Serpina3f	1.08215	38.3115	24.6981
ENSMUSG00000066442.17	Mthfs	14.8383	44.871	33.8403
ENSMUSG00000066677.12	Ifi208	1.00856	13.1316	6.81548
ENSMUSG00000066861.14	Oas1g	8.2609	52.4053	24.5841
ENSMUSG00000067212.8	H2-T23	223.009	458.096	352.197
ENSMUSG00000067235.14	H2-Q10	1.19699	8.90938	8.08907
ENSMUSG00000067292.3	Gm10203	0	28.8995	18.0457
ENSMUSG00000067787.10	Blcap	8.37555	37.8465	23.7665
ENSMUSG00000068015.8	Lrch1	14.5521	42.1569	34.7616
ENSMUSG00000068129.5	Cst7	6.38921	20.5104	54.8357
ENSMUSG00000068227.9	Il2rb	0.010102	5.76737	9.81344
ENSMUSG00000068245.14	Phf11d	4.33719	51.4114	40.7344
ENSMUSG00000068606.6	Gm4841	0.253476	3.59052	3.28078
ENSMUSG00000069662.5	Marcks	21.6518	56.7421	76.3187
ENSMUSG00000069917.7	Hba-a2	1.16177	60.0374	22.5925
ENSMUSG00000069919.7	Hba-a1	0	13.1121	5.23416
ENSMUSG00000070327.14	Rnf213	60.7155	192.861	118.079
ENSMUSG00000070348.5	Ccnd1	0.022839	12.2846	19.3618
ENSMUSG00000070390.12	Nlrp1b	2.58578	6.5043	5.72621
ENSMUSG00000070407.5	Hs3st3b1	0.999836	11.7005	7.62164
ENSMUSG00000070427.4	Il18bp	2.26857	75.1806	93.9178
ENSMUSG00000070524.1	Fcrlb	0	24.5058	18.6287
ENSMUSG00000070691.10	Runx3	11.5029	63.8888	60.6562
ENSMUSG00000070730.11	Rmdn3	12.0554	31.8073	22.1026
ENSMUSG00000070942.8	Il1rl2	4.88485	14.492	22.3919
ENSMUSG00000071005.7	Ccl19	0	3.27644	0.895444
ENSMUSG00000071076.6	Jund	79.7832	311.197	220.378
ENSMUSG00000071311.2	Gpr31b	0.347194	3.41041	1.74563
ENSMUSG00000071552.5	Tigit	0.28904	6.28514	8.17087
ENSMUSG00000071713.6	Csf2rb	233.124	498.041	657.238
ENSMUSG00000071714.7	Csf2rb2	44.4896	181.404	197.42
ENSMUSG00000073409.12	H2-Q6	9.69562	168.16	208.523
ENSMUSG00000073418.4	C4b	9.5125	39.3081	44.1576
ENSMUSG00000073421.6	H2-Ab1	112.56	1647.95	4659.39
ENSMUSG00000073489.6	Ifi204	153.628	380.232	205.129
ENSMUSG00000073491.11	Ifi213	8.75627	82.3329	34.291
ENSMUSG00000073555.1	Gm4951	0.961344	24.7909	25.019
ENSMUSG00000073557.12	Ppp1r12b	2.00587	14.2671	19.3688
ENSMUSG00000073682.3	Gm10563	15.2272	51.6978	30.206
ENSMUSG00000073771.11	Btbd19	4.34274	14.0739	11.5057
ENSMUSG00000073940.3	Hbb-bt	0.216288	6.62109	1.67576
ENSMUSG00000074063.10	Osgin1	7.5242	20.6752	20.5997
ENSMUSG00000074151.13	Nlrc5	22.5795	93.4541	56.9548
ENSMUSG00000074305.9	Peak1	1.8464	7.56178	7.45277
ENSMUSG00000074336.5	Apoc4	0.778429	3.34524	4.67442
ENSMUSG00000074570.14	Cass4	3.75238	10.3319	7.26633
ENSMUSG00000074622.4	Mafb	23.6726	236.144	178.5
ENSMUSG00000074874.10	Ctla2b	0.428118	16.2194	16.3154
ENSMUSG00000074896.3	Ifit3	7.01675	47.7561	30.7864
ENSMUSG00000075122.5	Cd80	11.0727	47.4552	39.818
ENSMUSG00000075602.10	Ly6a	26.1901	817.399	493.146
ENSMUSG00000076431.4	Sox4	0.613487	4.94841	10.9013
ENSMUSG00000076441.9	Ass1	116.562	618.095	597.585
ENSMUSG00000078452.10	Raet1d	0.74624	3.71921	3.77786
ENSMUSG00000078566.8	Bnip3	20.0343	111.468	107.585
ENSMUSG00000078616.2	Trim30c	3.68194	11.2819	2.19589
ENSMUSG00000078671.11	Chd2	14.2673	30.8572	26.1018
ENSMUSG00000078853.8	Igtp	23.497	143.413	84.6352
ENSMUSG00000078920.3	Ifi47	60.6625	265.923	80.6217
ENSMUSG00000078921.3	Tgtp2	13.0246	141.112	92.1895
ENSMUSG00000078922.9	Tgtp1	2.26772	74.133	54.9913
ENSMUSG00000078984.1	Gm11027	1.29599	44.4602	26.8412
ENSMUSG00000079037.9	Prnp	2.33299	19.3828	14.2223
ENSMUSG00000079110.11	Capn3	0.41638	4.9239	17.5416
ENSMUSG00000079197.10	Psme2	232.608	509.948	347.135
ENSMUSG00000079227.10	Ccr5	7.81184	120.072	79.2862
ENSMUSG00000079293.11	Clec7a	421.059	2369.48	2507.45
ENSMUSG00000079298.9	Klrb1b	0.060303	12.5408	87.9364
ENSMUSG00000079363.7	Gbp4	0.848074	106.195	53.0825
ENSMUSG00000079442.12	St6galnac4	8.75436	25.1732	16.456
ENSMUSG00000079445.3	B3gnt7	0.08555	4.17869	8.7715
ENSMUSG00000079484.12	Phyhd1	0.627199	8.85438	14.413
ENSMUSG00000079547.4	H2-DMb1	55.5493	189.182	289.938
ENSMUSG00000079597.2	Cstdc4	0.462832	8.58325	6.7796
ENSMUSG00000081769.9	Gm12216	1.12829	8.38374	6.49508
ENSMUSG00000082976.10	Gm15056	0	13.9095	17.6403
ENSMUSG00000085795.8	Zfp703	26.0483	92.5922	92.0827
ENSMUSG00000086564.9	Cd101	1.7783	16.3532	21.4059
ENSMUSG00000089809.9	Rasgef1b	0.597398	186.398	152.331
ENSMUSG00000089929.1	Bcl2a1b	2.17338	749.739	709.882
ENSMUSG00000090213.1	Tmem189	43.7078	172.647	182.459
ENSMUSG00000090231.10	Cfb	14.4171	824.285	896.905
ENSMUSG00000090877.3	Hspa1b	12.0166	987.623	851.737
ENSMUSG00000090942.1	F830016B08Rik	0.170857	3.39821	2.62139
ENSMUSG00000091017.1	Fam71a	0.241482	11.1522	7.42013
ENSMUSG00000091649.3	Phf11b	28.1616	123.593	99.8918
ENSMUSG00000091971.3	Hspa1a	24.0415	1084.74	907.301
ENSMUSG00000092021.8	Gbp11	0.051873	5.3487	3.21391
ENSMUSG00000092609.1	Gm20481	0.125371	11.1375	15.4739
ENSMUSG00000093954.8	Gm16867	2.53454	16.6421	18.6463
ENSMUSG00000094127.1	G530012D18Rik	0	4.04758	2.9871
ENSMUSG00000095061.1	E030018B13Rik	0.157601	3.45627	1.52827
ENSMUSG00000095620.7	Csta2	0	3.60634	2.41367
ENSMUSG00000096458.7	Moap1	3.95947	10.4734	5.14916
ENSMUSG00000099974.1	Bcl2a1d	1.97398	307.437	291.335
ENSMUSG00000100838.1	Gm29094	0.1373	17.5891	16.924
ENSMUSG00000102037.1	Bcl2a1a	1.27386	170.92	175.97
ENSMUSG00000104713.4	Gbp6	5.27211	162.831	109.831
ENSMUSG00000105096.1	Gbp10	0	9.06299	6.52294
ENSMUSG00000105504.4	Gbp5	9.39375	150.538	93.1582
ENSMUSG00000109864.1	Eid3	0.227887	4.0651	2.69325
ENSMUSG00000110040.1	Gm49369	0.200744	5.90578	734.209
ENSMUSG00000112023.1	Lilr4b	41.2152	598.509	327.189
ENSMUSG00000112148.1	Lilrb4a	90.1394	605.096	340.519
ENSMUSG00000116358.1	Gm49450	0	3.15114	103.87
ENSMUSG00000117310.1	Ptp4a1	129.963	388.741	264.097
ENSMUSG00000117679.1	Apbb3	8.33408	36.8455	14.25

## Sheet: BM Mono_SC Mono_DOWN
Supplementary Table 2. A subset of genes that were down-regulated in the spinal cord monocytes compared to the bone marrow monocytes
GID	GS	Bone marrow monocytes	Spinal cord monocytes	Spinal cord APCs
ENSMUSG00000000028.15	Cdc45	31.003	1.96196	2.75596
ENSMUSG00000000244.17	Tspan32	23.6253	7.72855	6.36549
ENSMUSG00000000318.16	Clec10a	25.2	6.48372	14.3503
ENSMUSG00000000359.3	Rem1	13.907	0.037697	0.346236
ENSMUSG00000000673.9	Haao	30.2987	5.64115	9.06314
ENSMUSG00000000686.11	Abhd15	16.0279	2.54615	3.52053
ENSMUSG00000000751.13	Rpa1	67.4269	14.819	21.4695
ENSMUSG00000000753.15	Serpinf1	9.15332	0.746473	3.48132
ENSMUSG00000000861.15	Bcl11a	11.0843	1.36322	0.964852
ENSMUSG00000000876.11	Pxmp4	20.8756	4.96091	5.4364
ENSMUSG00000001020.8	S100a4	2672.86	878.815	428.694
ENSMUSG00000001025.8	S100a6	1421.69	633.377	394.57
ENSMUSG00000001029.15	Icam2	38.7915	12.2925	9.44626
ENSMUSG00000001054.9	Rmnd5b	24.8183	7.31826	9.70065
ENSMUSG00000001098.15	Kctd10	71.8682	31.2307	25.9381
ENSMUSG00000001138.13	Cnnm3	11.5385	2.97237	3.74219
ENSMUSG00000001157.13	Gmcl1	15.0398	6.17416	6.11982
ENSMUSG00000001228.14	Uhrf1	39.8303	3.353	6.2819
ENSMUSG00000001281.10	Itgb7	440.524	135.359	94.9275
ENSMUSG00000001288.15	Rarg	44.3494	12.3179	10.8214
ENSMUSG00000001403.13	Ube2c	98.4283	9.532	11.6109
ENSMUSG00000001517.14	Foxm1	26.0511	2.41727	2.13634
ENSMUSG00000001525.10	Tubb5	359.541	158.848	230.659
ENSMUSG00000001642.18	Akr1b3	124.004	51.7412	63.5393
ENSMUSG00000001739.14	Cldn15	19.4478	1.18965	0.349076
ENSMUSG00000001741.12	Il16	52.5709	7.33322	8.75494
ENSMUSG00000001983.7	Taco1	12.4777	3.02286	5.20076
ENSMUSG00000001986.16	Gria3	8.08942	0.246351	0.266193
ENSMUSG00000002055.9	Spag5	18.0192	3.33187	2.22587
ENSMUSG00000002058.13	Unc119	68.6299	19.7127	18.6163
ENSMUSG00000002068.16	Ccne1	14.0842	2.11954	4.99434
ENSMUSG00000002107.18	Celf2	110.561	47.835	60.7135
ENSMUSG00000002204.9	Napsa	574.487	174.221	134.803
ENSMUSG00000002257.8	Def6	41.5621	16.6527	26.8894
ENSMUSG00000002274.13	Metrn	15.4349	4.42769	5.50868
ENSMUSG00000002297.16	Dbf4	25.1111	10.0322	13.5476
ENSMUSG00000002428.12	Hltf	25.1477	10.344	12.8017
ENSMUSG00000002489.16	Tiam1	54.989	20.8045	7.5565
ENSMUSG00000002820.6	Atg4d	36.4738	13.1783	9.45813
ENSMUSG00000002835.9	Chaf1a	19.5149	2.89101	2.78853
ENSMUSG00000002870.8	Mcm2	30.7202	4.24115	6.9028
ENSMUSG00000002897.5	Il17ra	207.023	61.2299	36.2888
ENSMUSG00000002957.11	Ap2a2	92.5679	29.1524	22.4387
ENSMUSG00000002963.17	Pnkp	78.9371	26.5347	23.6038
ENSMUSG00000002997.15	Prkar2b	26.724	3.91677	5.50295
ENSMUSG00000003038.15	Hmgn2	650.056	277.147	341.015
ENSMUSG00000003228.9	Grk5	30.5005	8.32717	3.25294
ENSMUSG00000003348.10	Mob3a	86.4393	37.7271	34.974
ENSMUSG00000003623.4	Crot	24.9778	8.55718	10.9601
ENSMUSG00000003644.17	Rps6ka1	165.284	56.8321	65.8114
ENSMUSG00000003746.16	Man1a	37.6491	17.4413	19.8925
ENSMUSG00000003779.16	Kif20a	26.8048	2.03955	3.14612
ENSMUSG00000003923.14	Tfam	38.1283	16.3426	20.5568
ENSMUSG00000003992.15	Ssbp2	26.4245	10.222	10.2059
ENSMUSG00000004018.9	Fancl	21.0462	5.52255	5.4995
ENSMUSG00000004085.14	Map3k20	20.7662	5.03535	3.39186
ENSMUSG00000004099.16	Dnmt1	67.4673	13.1004	21.9832
ENSMUSG00000004446.12	Bid	54.6009	14.2121	13.0428
ENSMUSG00000004552.16	Ctse	12.7297	4.19832	3.61133
ENSMUSG00000004568.12	Arhgef18	28.9839	2.38362	2.76927
ENSMUSG00000004633.17	Chn2	6.91856	1.6905	5.47565
ENSMUSG00000004665.10	Cnn2	199.748	44.1723	52.8472
ENSMUSG00000004698.10	Hdac9	10.2199	1.09746	1.929
ENSMUSG00000004880.11	Lbr	288.674	27.3797	15.9335
ENSMUSG00000005034.15	Prkacb	28.4947	10.261	15.622
ENSMUSG00000005043.13	Sgsh	21.3403	7.14305	14.4254
ENSMUSG00000005233.16	Spc25	26.2694	1.30386	4.537
ENSMUSG00000005237.14	Dnah2	12.4713	0.923159	0.105783
ENSMUSG00000005370.4	Msh6	12.4204	4.81923	7.1605
ENSMUSG00000005410.6	Mcm5	88.1844	9.72202	11.52
ENSMUSG00000005470.8	Asf1b	65.6099	5.08244	5.43695
ENSMUSG00000005534.10	Insr	11.9929	3.68578	4.98979
ENSMUSG00000005686.17	Ampd3	91.3323	12.5029	9.47533
ENSMUSG00000005718.8	Tfap4	4.66315	1.40848	2.7228
ENSMUSG00000005800.3	Mmp8	600.513	101.342	120.498
ENSMUSG00000005803.14	Sqor	115.053	44.8791	47.8015
ENSMUSG00000005936.19	Kctd20	200.942	39.1903	42.4507
ENSMUSG00000005982.14	Naa60	126.279	48.002	62.624
ENSMUSG00000006169.19	Clint1	128.241	48.6883	48.4488
ENSMUSG00000006179.9	Prss16	3.42048	0.349619	0.48998
ENSMUSG00000006273.14	Atp6v1b2	350.573	165.099	110.826
ENSMUSG00000006360.11	Crip1	1888.97	685.502	507.266
ENSMUSG00000006362.16	Cbfa2t3	23.9188	4.59035	8.19076
ENSMUSG00000006378.15	Gcat	6.22718	1.4842	2.22652
ENSMUSG00000006398.15	Cdc20	35.1018	2.69905	2.87226
ENSMUSG00000006715.11	Gmnn	63.0964	12.0497	12.1031
ENSMUSG00000007029.16	Vars	59.6627	24.1538	23.3802
ENSMUSG00000007080.14	Pole	8.68071	0.548625	1.71981
ENSMUSG00000007338.10	Mrpl49	19.4923	6.69562	10.2762
ENSMUSG00000008035.12	Mid1ip1	67.7715	18.3612	17.2714
ENSMUSG00000008226.14	Scrn3	7.12391	2.37145	4.55533
ENSMUSG00000008496.19	Pou2f2	22.6598	5.67241	9.90658
ENSMUSG00000008690.15	Ncaph2	49.7132	23.6072	23.9104
ENSMUSG00000008730.17	Hipk1	100.928	38.1172	38.4587
ENSMUSG00000008822.15	Acyp1	41.5886	11.5448	14.4808
ENSMUSG00000009350.13	Mpo	59.1231	1.57734	1.36693
ENSMUSG00000009376.15	Met	28.7561	12.5472	11.4579
ENSMUSG00000009418.16	Nav1	9.06053	2.99372	4.31022
ENSMUSG00000009575.14	Cbx5	15.0198	3.92808	7.35572
ENSMUSG00000010142.12	Tnfrsf13b	94.7855	33.3093	39.2945
ENSMUSG00000010362.9	Rdm1	18.6865	3.2302	3.62697
ENSMUSG00000011427.16	Zfp790	7.58483	2.8306	2.75542
ENSMUSG00000011831.16	Evi5	30.1682	10.9916	11.2073
ENSMUSG00000012117.13	Dhdds	43.205	18.909	15.1785
ENSMUSG00000012422.14	Tmem167	22.2153	10.1791	6.57178
ENSMUSG00000012443.4	Kif11	43.4718	1.67632	1.93037
ENSMUSG00000012483.4	Rpa3	58.8409	18.507	24.3763
ENSMUSG00000013629.16	Cad	7.59559	3.1431	6.20387
ENSMUSG00000013646.17	Sh3bp5l	11.4545	3.26913	2.8491
ENSMUSG00000013707.3	Tnfaip8l2	124.365	48.5633	49.7194
ENSMUSG00000014074.17	Rnf168	13.1654	4.81667	5.57833
ENSMUSG00000014496.8	Ankrd28	8.47083	3.23053	4.01157
ENSMUSG00000014498.9	Ankrd52	21.1156	8.98729	10.7803
ENSMUSG00000014633.15	Cmc2	25.5434	5.32682	9.39164
ENSMUSG00000014748.13	Tex261	58.0894	24.6031	32.143
ENSMUSG00000014956.15	Ppp1cb	138.303	57.2507	68.7304
ENSMUSG00000015112.15	Slc25a13	13.9361	5.80431	5.40493
ENSMUSG00000015217.11	Hmgb3	27.8795	3.29486	2.88754
ENSMUSG00000015568.16	Lpl	55.6573	19.7544	14.3609
ENSMUSG00000015749.12	Anp32e	175.571	47.8104	77.0546
ENSMUSG00000015880.13	Ncapg	17.879	0.805899	1.00573
ENSMUSG00000015889.8	Lta4h	102.576	39.5716	41.9419
ENSMUSG00000015932.8	Dstn	280.878	109.889	106.889
ENSMUSG00000015961.8	Adss	90.6552	29.7884	31.7576
ENSMUSG00000015994.10	Fnta	46.9284	14.3507	13.716
ENSMUSG00000016024.9	Lbp	34.5582	4.91129	1.56591
ENSMUSG00000016194.14	Hsd11b1	39.8568	6.70366	7.68163
ENSMUSG00000016253.12	Nelfcd	26.8134	8.91846	8.18847
ENSMUSG00000016255.5	Tubb1	4.22598	0.038965	0.289218
ENSMUSG00000016552.13	Foxred2	22.4179	2.15035	3.90194
ENSMUSG00000016984.7	Etaa1	5.21464	1.76801	2.56273
ENSMUSG00000017146.12	Brca1	5.40522	0.447456	0.622283
ENSMUSG00000017309.11	Cd300lg	60.488	3.96102	1.03959
ENSMUSG00000017417.14	Plxdc1	10.7953	2.66761	3.91138
ENSMUSG00000017485.11	Top2b	76.946	23.7907	28.7091
ENSMUSG00000017499.15	Cdc6	11.8443	0.812116	1.36478
ENSMUSG00000017550.14	Atad5	6.24368	0.622899	1.25936
ENSMUSG00000017607.9	Tns4	11.0569	2.06283	3.01575
ENSMUSG00000017664.16	Slc35c2	69.2481	26.1212	35.6271
ENSMUSG00000017670.16	Elmo2	94.9445	24.4718	23.4474
ENSMUSG00000017707.9	Serinc3	598.85	246.007	280.319
ENSMUSG00000017716.15	Birc5	81.4899	6.21503	7.17686
ENSMUSG00000017721.15	Pigt	72.804	30.7035	44.4773
ENSMUSG00000017764.2	Zswim1	4.80998	1.34116	2.30332
ENSMUSG00000017837.12	Nkiras2	67.4887	27.2169	23.5033
ENSMUSG00000017843.14	Ppp2r5c	156.317	72.235	96.7212
ENSMUSG00000017861.11	Mybl2	13.7928	3.26921	2.0473
ENSMUSG00000018209.15	Stk4	92.301	35.691	35.4945
ENSMUSG00000018339.11	Gpx3	65.8035	18.7069	17.1688
ENSMUSG00000018340.13	Anxa6	153.724	60.3093	60.9141
ENSMUSG00000018362.14	Kpna2	124.245	35.2658	29.8041
ENSMUSG00000018379.17	Srsf1	168.697	45.5763	57.0867
ENSMUSG00000018401.17	Mtmr4	21.2521	7.36865	10.2828
ENSMUSG00000018427.7	Ypel2	9.56593	2.21494	1.42918
ENSMUSG00000018548.15	Trim37	8.1268	2.88791	6.41972
ENSMUSG00000018654.17	Ikzf1	134.037	41.8957	48.5699
ENSMUSG00000018669.14	Cdk5rap3	43.5032	16.9436	17.6151
ENSMUSG00000018819.10	Lsp1	1181.22	282.205	388.987
ENSMUSG00000018846.8	Pank3	23.5569	9.93819	9.57941
ENSMUSG00000018909.15	Arrb1	51.7087	23.4936	19.4493
ENSMUSG00000018983.9	E2f2	100.317	9.82243	5.45301
ENSMUSG00000018986.10	Slfn3	22.3445	5.9234	4.18579
ENSMUSG00000019066.13	Rab3d	68.7695	17.0329	17.8565
ENSMUSG00000019214.14	Chtf18	6.77256	1.36135	1.30643
ENSMUSG00000019303.14	Psmc3ip	5.22492	1.34554	1.5057
ENSMUSG00000019564.12	Arid3a	39.0099	12.3886	11.3244
ENSMUSG00000019726.12	Lyst	54.2209	19.1985	16.7036
ENSMUSG00000019731.13	Slc35e1	51.98	19.6967	20.5833
ENSMUSG00000019773.7	Fbxo5	26.058	2.31062	2.27633
ENSMUSG00000019838.11	Slc16a10	43.3356	18.3079	14.0043
ENSMUSG00000019845.8	Tube1	3.21819	0.750439	1.36077
ENSMUSG00000019872.13	Smpdl3a	673.861	187.355	151.862
ENSMUSG00000019873.8	Reep3	64.5794	29.7222	28.3193
ENSMUSG00000019917.10	2019-09-10	14.8794	4.49204	5.96673
ENSMUSG00000019920.17	Lims1	165.243	45.9514	37.582
ENSMUSG00000019942.13	Cdk1	73.0763	6.44599	12.4459
ENSMUSG00000019948.4	Actr6	11.4636	3.12245	3.46114
ENSMUSG00000019952.15	Poc1b	12.4496	4.9696	8.51702
ENSMUSG00000019961.17	Tmpo	371.079	49.9861	46.2777
ENSMUSG00000019982.15	Myb	7.6318	0.324319	0.446024
ENSMUSG00000019988.7	Nedd1	15.8339	5.19713	6.16715
ENSMUSG00000019992.8	Mtfr2	21.3536	2.78934	1.83991
ENSMUSG00000020003.16	Pex7	26.3425	10.1318	9.76548
ENSMUSG00000020009.13	Ifngr1	308.499	110.624	122.072
ENSMUSG00000020010.7	Vnn3	10.5237	3.26971	1.9285
ENSMUSG00000020017.14	Hal	17.9337	0.636088	0.118413
ENSMUSG00000020029.6	Nudt4	59.2274	18.3497	19.6321
ENSMUSG00000020064.9	Herc4	76.8505	29.0774	20.2549
ENSMUSG00000020091.15	Eif4ebp2	85.596	21.9553	20.7578
ENSMUSG00000020101.14	Vsir	408.775	144.502	175.314
ENSMUSG00000020102.15	Slc16a7	15.1468	7.05968	6.3799
ENSMUSG00000020125.7	Elane	145.877	2.98269	0.739193
ENSMUSG00000020130.9	Tbc1d15	82.2066	35.6952	48.3389
ENSMUSG00000020143.15	Dock2	116.86	43.6777	47.1095
ENSMUSG00000020175.15	Rab36	6.7461	1.05467	0.813038
ENSMUSG00000020185.16	E2f7	6.88637	0.525517	0.53203
ENSMUSG00000020186.7	Csrp2	49.7817	12.6016	9.4377
ENSMUSG00000020212.14	Mdm1	17.3575	6.77748	3.20497
ENSMUSG00000020272.8	Stk10	77.541	21.0408	21.5455
ENSMUSG00000020273.13	Papolg	10.3527	4.40467	4.99843
ENSMUSG00000020290.14	Xpo1	74.7497	32.2521	36.5529
ENSMUSG00000020315.18	Sptbn1	45.0553	14.236	13.2975
ENSMUSG00000020330.16	Hmmr	15.2176	0.840778	1.13456
ENSMUSG00000020437.12	Myo1g	238.688	61.8556	82.8272
ENSMUSG00000020453.17	Patz1	18.4359	6.20004	5.67085
ENSMUSG00000020471.11	Pold2	19.6534	6.13816	7.84584
ENSMUSG00000020492.11	Ska2	5.88463	0.720559	1.13764
ENSMUSG00000020493.8	Prr11	14.8261	1.14543	2.06726
ENSMUSG00000020513.15	Tubd1	5.72833	1.17196	1.49266
ENSMUSG00000020522.13	Mfap3	30.7034	11.3211	13.0313
ENSMUSG00000020573.17	Pik3cg	54.9351	24.6468	30.0913
ENSMUSG00000020589.17	Fam49a	38.3723	14.5163	11.0996
ENSMUSG00000020608.7	Smc6	48.3642	17.0448	25.53
ENSMUSG00000020623.11	Map2k6	12.3593	2.69093	4.49777
ENSMUSG00000020642.13	Rnf144a	16.8845	1.13423	0.44382
ENSMUSG00000020649.11	Rrm2	99.0448	4.87923	5.51289
ENSMUSG00000020652.17	Cenpo	12.7272	3.75013	5.92974
ENSMUSG00000020689.4	Itgb3	9.86489	0.843272	1.43744
ENSMUSG00000020739.11	Nup85	25.9406	9.99975	10.9557
ENSMUSG00000020788.15	Atp2a3	117.512	8.36458	7.66671
ENSMUSG00000020808.3	Pimreg	12.6456	0.854238	1.52234
ENSMUSG00000020840.10	Blmh	52.6715	24.3191	31.373
ENSMUSG00000020846.6	Rflnb	24.0118	1.60641	1.87037
ENSMUSG00000020850.14	Prpf8	67.786	29.5836	40.2027
ENSMUSG00000020897.12	Aurkb	49.9198	2.77692	3.66408
ENSMUSG00000020899.16	Pfas	5.7508	2.02864	2.42066
ENSMUSG00000020914.17	Top2a	161.133	7.61186	10.6499
ENSMUSG00000020919.11	Stat5b	49.6067	16.4778	14.42
ENSMUSG00000020974.6	Pole2	11.102	2.23947	2.64648
ENSMUSG00000020978.10	Klhdc2	23.9804	8.60141	10.5076
ENSMUSG00000020986.13	Sec23a	17.9822	7.82914	7.57645
ENSMUSG00000021000.17	Mia2	178.099	61.7156	80.0102
ENSMUSG00000021054.6	Sgpp1	75.1352	11.6287	12.5135
ENSMUSG00000021068.16	Nin	104.556	18.5675	18.5768
ENSMUSG00000021069.17	Pygl	317.135	118.112	119.579
ENSMUSG00000021094.10	Dhrs7	96.6328	21.402	30.817
ENSMUSG00000021115.15	Vrk1	109.335	29.7595	31.0991
ENSMUSG00000021175.15	Cdca7l	12.3436	3.88144	4.63091
ENSMUSG00000021182.16	Ccdc88c	53.1783	8.60679	8.04389
ENSMUSG00000021185.16	Dglucy	28.4418	9.93235	13.1772
ENSMUSG00000021189.11	Atxn3	28.4301	8.0284	8.21408
ENSMUSG00000021213.12	Akr1c13	13.2167	2.95701	3.54743
ENSMUSG00000021245.15	Mlh3	4.88668	1.46981	1.76741
ENSMUSG00000021287.12	Xrcc3	4.62287	0.606863	0.575794
ENSMUSG00000021340.13	Gpld1	4.52394	0.463215	0.084134
ENSMUSG00000021377.15	Dek	319.566	101.568	128.215
ENSMUSG00000021384.14	Susd3	83.8421	15.1198	12.9832
ENSMUSG00000021391.10	Cenpp	5.41748	0.913155	0.654125
ENSMUSG00000021427.10	Ssr1	111.088	49.4703	51.7279
ENSMUSG00000021482.10	Prxl2c	44.633	13.3749	16.3774
ENSMUSG00000021485.14	Mxd3	14.1252	0.262174	0.42679
ENSMUSG00000021514.18	Zfp369	15.4059	6.32599	6.28242
ENSMUSG00000021569.10	Trip13	8.42461	0.948713	2.1954
ENSMUSG00000021596.16	Mctp1	31.216	9.51524	11.5058
ENSMUSG00000021608.15	Lpcat1	25.707	9.0699	12.3668
ENSMUSG00000021614.16	Vcan	318.701	42.7761	4.48737
ENSMUSG00000021629.10	Slc30a5	43.7792	17.27	14.6788
ENSMUSG00000021671.9	Poc5	9.26611	3.6235	4.53788
ENSMUSG00000021676.10	Iqgap2	104.594	16.3985	18.1388
ENSMUSG00000021693.20	Kif2a	32.9882	13.1157	15.7482
ENSMUSG00000021697.12	Depdc1b	14.0938	0.500479	0.108505
ENSMUSG00000021703.9	Serinc5	13.9161	3.12868	3.21418
ENSMUSG00000021707.5	Dhfr	4.79758	0.74663	1.09291
ENSMUSG00000021714.15	Cenpk	9.65538	0.69187	4.16924
ENSMUSG00000021728.8	Emb	546.635	189.525	200.203
ENSMUSG00000021756.12	Il6st	69.8806	16.9896	17.7601
ENSMUSG00000021785.8	Ngly1	27.8143	11.4438	14.3346
ENSMUSG00000021786.13	Oxsm	11.201	2.61255	3.50505
ENSMUSG00000021794.16	Glud1	527.913	151.228	92.1626
ENSMUSG00000021811.7	Dnajc9	49.1951	6.43755	11.7983
ENSMUSG00000021823.10	Vcl	84.4325	6.29727	5.1397
ENSMUSG00000021824.13	Ap3m1	75.6096	27.0539	28.2602
ENSMUSG00000021830.14	Txndc16	17.9675	6.13089	9.63356
ENSMUSG00000021880.7	Rnase6	211.57	42.9511	31.0193
ENSMUSG00000021892.14	Sh3bp5	58.4204	9.15451	8.37631
ENSMUSG00000021932.13	Rnaseh2b	43.2972	14.5539	17.7744
ENSMUSG00000021947.11	Cryl1	35.2009	10.2155	11.5465
ENSMUSG00000021965.3	Ska3	8.71679	1.86594	0.809389
ENSMUSG00000022021.14	Diaph3	9.16593	0.923184	2.27336
ENSMUSG00000022031.6	Elp3	12.6293	4.85481	7.14348
ENSMUSG00000022033.9	Pbk	25.6487	1.79889	3.35478
ENSMUSG00000022034.10	Esco2	19.3187	1.58767	1.38852
ENSMUSG00000022070.7	Bora	6.61186	1.87902	2.27832
ENSMUSG00000022120.4	Rnf219	4.80387	0.922452	1.75095
ENSMUSG00000022136.8	Dnajc3	69.5174	21.996	25.0694
ENSMUSG00000022142.8	Nup155	11.4336	4.31125	6.27228
ENSMUSG00000022177.9	Haus4	22.9196	4.02732	5.2611
ENSMUSG00000022210.7	Dhrs4	32.4065	12.9955	16.8352
ENSMUSG00000022253.15	Nadk2	16.4385	5.89517	6.75838
ENSMUSG00000022265.7	Ank	19.5123	3.53038	4.54387
ENSMUSG00000022307.16	Oxr1	60.7916	14.5336	20.2496
ENSMUSG00000022314.10	Rad21	114.784	32.0224	37.3149
ENSMUSG00000022322.8	Shcbp1	19.3754	1.64986	1.74556
ENSMUSG00000022360.8	Atad2	36.4402	8.53099	8.01797
ENSMUSG00000022361.14	Zhx1	32.0054	11.3242	14.7543
ENSMUSG00000022364.14	Tbc1d31	19.6916	4.52982	6.65867
ENSMUSG00000022377.16	Asap1	89.8793	22.3874	36.5151
ENSMUSG00000022385.11	Gtse1	8.61545	0.725956	1.07118
ENSMUSG00000022391.16	Rangap1	44.9867	17.2776	20.1476
ENSMUSG00000022419.16	Deptor	13.0382	3.85812	5.59945
ENSMUSG00000022422.13	Dscc1	3.98775	0.337935	0.583609
ENSMUSG00000022471.14	Xrcc6	16.339	5.31745	8.58141
ENSMUSG00000022533.14	Atp13a3	55.7056	27.2486	19.5408
ENSMUSG00000022664.11	Slc35a5	41.4655	10.8192	9.84559
ENSMUSG00000022673.5	Mcm4	43.0195	15.2702	18.4003
ENSMUSG00000022718.12	Dgcr8	12.5635	4.61652	4.9037
ENSMUSG00000022742.6	Cpox	21.6756	7.31899	6.76153
ENSMUSG00000022788.16	Fgd4	51.5583	15.4383	14.2612
ENSMUSG00000022818.13	Cyp2ab1	7.2733	1.27055	1.27226
ENSMUSG00000022861.17	Dgkg	19.7603	2.73307	0.844532
ENSMUSG00000022881.15	Rfc4	25.5999	4.11651	4.15982
ENSMUSG00000022912.8	Pros1	43.2392	14.4992	20.6378
ENSMUSG00000022945.12	Chaf1b	14.5269	5.78637	7.82108
ENSMUSG00000022962.15	Gart	32.3979	14.2382	17.7163
ENSMUSG00000022964.14	Tmem50b	87.5744	37.753	31.7663
ENSMUSG00000022978.11	Mis18a	52.5497	9.50625	8.08326
ENSMUSG00000022982.10	Sod1	811.185	252.014	267.127
ENSMUSG00000023015.14	Racgap1	97.4031	4.87226	6.23343
ENSMUSG00000023022.14	Lima1	19.1193	4.97267	7.54944
ENSMUSG00000023345.17	Poc1a	13.551	3.28837	2.93654
ENSMUSG00000023473.13	Celsr3	6.74566	2.62974	2.34988
ENSMUSG00000023505.13	Cdca3	46.0497	3.00293	7.95978
ENSMUSG00000023800.15	Tiam2	22.0112	6.702	4.05268
ENSMUSG00000023908.8	Pkmyt1	11.9255	1.3343	2.56283
ENSMUSG00000023915.5	Tnfrsf21	109.448	33.8496	34.0602
ENSMUSG00000023919.7	Cenpq	17.475	4.0836	4.2405
ENSMUSG00000023921.9	Mmut	14.0857	4.6508	6.18244
ENSMUSG00000023940.14	Sgo1	7.00605	0.459643	0.606918
ENSMUSG00000023953.9	Polh	13.7297	1.93932	2.83392
ENSMUSG00000023963.10	Cyp39a1	20.9843	1.28774	0.291168
ENSMUSG00000024006.17	Stk38	131.541	42.7033	40.7624
ENSMUSG00000024007.15	Ppil1	34.7108	9.68641	11.9479
ENSMUSG00000024011.17	Pi16	102.591	10.4125	3.08671
ENSMUSG00000024012.18	Mtch1	149.584	64.1836	58.815
ENSMUSG00000024018.18	Ccdc167	6.67666	2.67758	3.23453
ENSMUSG00000024056.10	Ndc80	19.0424	1.60663	2.36779
ENSMUSG00000024063.13	Lbh	58.7346	13.2857	14.1133
ENSMUSG00000024066.9	Xdh	288.444	111.198	75.1615
ENSMUSG00000024070.15	Prkd3	41.5608	14.7733	15.0744
ENSMUSG00000024082.5	Ndufaf7	49.6014	9.63874	7.54668
ENSMUSG00000024130.16	Abca3	40.9677	15.9027	17.2707
ENSMUSG00000024151.13	Msh2	14.1374	2.85797	5.7667
ENSMUSG00000024165.9	Jpt2	43.9375	15.8556	22.4825
ENSMUSG00000024169.16	Ift140	8.00271	2.51588	4.50975
ENSMUSG00000024181.9	Mrpl28	51.027	18.2261	18.0839
ENSMUSG00000024187.15	Fam234a	68.3697	23.5094	23.5903
ENSMUSG00000024222.17	Fkbp5	133.253	48.1829	42.3384
ENSMUSG00000024236.18	Svil	72.0601	27.6133	26.2386
ENSMUSG00000024253.9	Dync2li1	4.57164	1.30704	1.32482
ENSMUSG00000024300.17	Myo1f	351.286	150.077	106.889
ENSMUSG00000024301.10	Kifc5b	4.76436	0.809143	0.846966
ENSMUSG00000024370.17	Cdc23	18.7761	5.5465	11.9321
ENSMUSG00000024507.6	Hsd17b4	67.5129	20.7827	31.7851
ENSMUSG00000024516.13	Sec11c	256.71	70.6541	66.5996
ENSMUSG00000024542.9	Cep192	12.842	4.87366	5.98416
ENSMUSG00000024556.4	Me2	114.333	19.1034	17.6175
ENSMUSG00000024570.7	Rbfa	61.1664	24.67	36.9022
ENSMUSG00000024640.9	Psat1	41.5058	14.7776	12.4948
ENSMUSG00000024654.8	Asrgl1	5.89614	1.17886	0.999089
ENSMUSG00000024659.15	Anxa1	659.239	139.437	88.7563
ENSMUSG00000024660.9	Incenp	51.7782	12.5129	16.1369
ENSMUSG00000024681.11	Ms4a3	17.9712	2.09897	0.348311
ENSMUSG00000024687.11	Osbp	40.9566	16.4186	15.6994
ENSMUSG00000024691.13	Fam111a	202.247	31.5462	28.16
ENSMUSG00000024742.15	Fen1	33.6004	11.4512	11.9637
ENSMUSG00000024759.14	Atl3	43.0366	17.3447	17.3135
ENSMUSG00000024782.7	Ak3	26.1401	10.7807	12.6853
ENSMUSG00000024791.10	Cdca5	16.1546	1.51116	1.81262
ENSMUSG00000024795.11	Kif20b	10.2465	0.615999	1.27692
ENSMUSG00000024855.10	Pacs1	26.6888	8.59963	11.6472
ENSMUSG00000024897.9	Apba1	17.8812	4.36438	4.52027
ENSMUSG00000024900.5	Cpt1a	80.6537	30.6428	35.6933
ENSMUSG00000024974.10	Smc3	51.1623	12.4915	18.2035
ENSMUSG00000024975.13	Pdcd4	88.6877	10.0261	12.546
ENSMUSG00000024989.15	Cep55	17.3218	1.12223	2.42102
ENSMUSG00000025001.11	Hells	15.4223	2.17831	3.7368
ENSMUSG00000025026.15	Add3	237.627	16.5762	11.7339
ENSMUSG00000025154.15	Arhgap19	24.6438	3.14701	4.98484
ENSMUSG00000025198.16	Erlin1	51.8443	15.8313	20.0193
ENSMUSG00000025200.7	Cwf19l1	16.8188	4.58481	9.75264
ENSMUSG00000025239.3	Limd1	52.6462	22.0917	19.5526
ENSMUSG00000025289.15	Prdx4	85.8156	29.6847	32.8596
ENSMUSG00000025330.6	Padi4	51.3091	5.81416	1.82376
ENSMUSG00000025358.16	Cdk2	36.4187	10.0287	9.9882
ENSMUSG00000025366.8	Esyt1	298.116	95.4832	99.4334
ENSMUSG00000025375.15	Aatk	7.80755	2.63495	2.4029
ENSMUSG00000025395.14	Prim1	23.3647	2.61431	4.65251
ENSMUSG00000025453.18	Nnt	13.7143	2.91902	3.25052
ENSMUSG00000025494.8	Sigirr	19.8972	4.07805	5.14844
ENSMUSG00000025544.13	Tm9sf2	83.7254	36.1663	32.6397
ENSMUSG00000025574.13	Tk1	26.5683	2.78869	3.6751
ENSMUSG00000025578.9	Cbx8	12.7598	5.22212	4.68007
ENSMUSG00000025607.15	Copg2	48.747	16.5039	15.2089
ENSMUSG00000025701.12	Alox5	9.83421	1.75683	4.95316
ENSMUSG00000025742.5	Prps2	17.484	5.91173	10.6664
ENSMUSG00000025747.12	Tyms	63.106	9.07615	10.8786
ENSMUSG00000025758.10	Plk4	17.894	3.08355	4.01011
ENSMUSG00000025764.14	Jade1	7.78065	1.5726	3.06239
ENSMUSG00000025810.9	Nrp1	74.749	21.0153	24.222
ENSMUSG00000025821.9	Zfp282	5.85594	2.27994	2.97929
ENSMUSG00000025860.15	Xiap	54.0778	21.7808	17.1945
ENSMUSG00000025862.14	Stag2	90.6852	27.8411	28.5627
ENSMUSG00000025915.14	Sgk3	93.7102	31.7108	26.294
ENSMUSG00000025935.10	Tram1	192.302	64.8718	65.9519
ENSMUSG00000025950.16	Idh1	299.559	38.1616	45.7353
ENSMUSG00000026039.9	Sgo2a	7.44068	0.339845	0.410529
ENSMUSG00000026095.15	Asnsd1	72.0166	30.9784	28.4836
ENSMUSG00000026098.13	Pms1	4.17499	1.07757	2.12361
ENSMUSG00000026134.11	Prim2	14.6839	5.28594	8.23465
ENSMUSG00000026158.11	Ogfrl1	76.2324	30.7496	40.9325
ENSMUSG00000026176.13	Ctdsp1	98.2833	35.6621	41.652
ENSMUSG00000026193.15	Fn1	3147.99	1137.32	1291.27
ENSMUSG00000026196.7	Bard1	5.81257	0.639724	0.609237
ENSMUSG00000026202.13	Tuba4a	275.584	96.1865	109.393
ENSMUSG00000026281.15	Dtymk	38.7791	13.7593	13.3161
ENSMUSG00000026355.11	Mcm6	73.182	8.96416	15.3649
ENSMUSG00000026357.3	Rgs18	48.6457	1.25428	0.586997
ENSMUSG00000026389.16	Steap3	10.4136	2.26207	2.93028
ENSMUSG00000026393.10	Nek7	52.3822	21.1096	27.7257
ENSMUSG00000026427.16	Eif2d	22.1877	6.97934	12.0654
ENSMUSG00000026429.9	Ube2t	8.93465	1.97297	1.8608
ENSMUSG00000026430.16	Rassf5	101.169	34.9972	33.77
ENSMUSG00000026434.12	Nucks1	82.5576	19.5289	23.6677
ENSMUSG00000026439.14	Rbbp5	29.9411	11.5775	14.7536
ENSMUSG00000026455.14	Klhl12	9.4028	3.12258	1.9595
ENSMUSG00000026458.13	Ppfia4	64.9165	22.2751	36.1171
ENSMUSG00000026483.13	Fam129a	110.781	22.7409	29.598
ENSMUSG00000026509.15	Capn2	152.839	40.2429	26.9881
ENSMUSG00000026526.14	Fh1	52.091	19.6245	27.3688
ENSMUSG00000026579.8	F5	36.2917	5.69763	1.7779
ENSMUSG00000026581.14	Sell	761.183	176.698	27.8757
ENSMUSG00000026605.14	Cenpf	5.11375	0.345118	0.484444
ENSMUSG00000026622.15	Nek2	9.5894	0.656367	0.957567
ENSMUSG00000026626.11	Ppp2r5a	295.139	83.9	69.0724
ENSMUSG00000026655.15	Fam107b	195.802	70.3701	100.775
ENSMUSG00000026662.13	Sephs1	27.9843	10.1794	12.9965
ENSMUSG00000026669.14	Mcm10	11.3071	1.19678	1.03287
ENSMUSG00000026683.14	Nuf2	27.0269	1.79066	2.45549
ENSMUSG00000026687.14	Aldh9a1	69.2645	21.742	23.7548
ENSMUSG00000026721.16	Rabgap1l	30.1947	7.66931	11.3631
ENSMUSG00000026737.12	Pip4k2a	100.855	40.9083	55.1834
ENSMUSG00000026779.6	Mastl	4.46593	0.236662	0.295857
ENSMUSG00000026781.17	Acbd5	30.1759	13.0679	16.8019
ENSMUSG00000026786.14	Apbb1ip	146.911	55.1952	84.9922
ENSMUSG00000026807.8	Ak8	5.65038	0.954913	1.17436
ENSMUSG00000026809.15	Spaca9	6.41554	1.33298	3.2288
ENSMUSG00000026822.14	Lcn2	882.075	122.8	73.8188
ENSMUSG00000026833.18	Olfm1	93.0483	24.5991	33.6571
ENSMUSG00000026835.15	Fcnb	59.9356	3.16891	1.90809
ENSMUSG00000026873.9	Phf19	6.13051	0.727036	0.612233
ENSMUSG00000026880.11	Stom	288.14	71.442	53.689
ENSMUSG00000026888.14	Grb14	7.8871	0.154475	0.184965
ENSMUSG00000026918.16	Brd3	17.8378	7.31533	11.7554
ENSMUSG00000026960.6	Arl6ip6	44.8542	16.6177	13.6149
ENSMUSG00000026986.14	Hnmt	11.6738	2.1784	1.70382
ENSMUSG00000027006.13	Dnajc10	78.3688	24.4312	20.5491
ENSMUSG00000027009.18	Itga4	104.277	36.7069	31.9793
ENSMUSG00000027010.16	Slc25a12	46.8865	22.645	17.7631
ENSMUSG00000027067.16	Ssrp1	105.151	43.609	73.8761
ENSMUSG00000027074.14	Slc43a3	25.6532	3.79478	6.18565
ENSMUSG00000027109.16	Sp3	120.074	45.4052	46.3661
ENSMUSG00000027115.14	Kif18a	5.14275	0.311943	0.64038
ENSMUSG00000027130.15	Slc12a6	63.7651	24.5812	23.5121
ENSMUSG00000027134.4	Lpcat4	27.5534	8.24797	9.40786
ENSMUSG00000027160.16	Ccdc34	13.6521	3.34784	6.15982
ENSMUSG00000027180.12	Fbxo3	29.8545	9.48564	9.46433
ENSMUSG00000027187.10	Cat	63.6219	23.2452	38.2713
ENSMUSG00000027203.15	Dut	37.3798	5.24333	6.37787
ENSMUSG00000027242.14	Wdr76	14.3226	1.55027	2.12423
ENSMUSG00000027247.16	Arhgap1	93.4285	33.4668	38.3685
ENSMUSG00000027259.15	Adal	6.42408	1.81198	2.32281
ENSMUSG00000027306.15	Nusap1	43.0171	3.90819	4.01374
ENSMUSG00000027312.14	Atrn	20.3679	5.26895	5.03108
ENSMUSG00000027323.10	Rad51	12.6641	0.526773	1.14818
ENSMUSG00000027326.13	Knl1	14.3627	0.612689	1.57715
ENSMUSG00000027330.16	Cdc25b	13.1779	3.8143	2.69075
ENSMUSG00000027331.15	Knstrn	51.172	4.55301	9.51885
ENSMUSG00000027332.11	Ivd	30.685	9.09281	10.0566
ENSMUSG00000027379.13	Bub1	17.0152	1.60396	1.5701
ENSMUSG00000027435.8	Cd93	91.8577	30.7731	26.4526
ENSMUSG00000027454.10	Gins1	18.7165	4.61527	6.71924
ENSMUSG00000027469.16	Tpx2	32.9605	2.37754	3.91267
ENSMUSG00000027496.15	Aurka	20.4372	4.40331	5.39936
ENSMUSG00000027510.17	Rbm38	56.4204	22.2626	35.2613
ENSMUSG00000027531.16	Impa1	55.6995	23.7	25.3765
ENSMUSG00000027589.14	Pcmtd2	16.954	5.29714	6.58143
ENSMUSG00000027597.15	Ahcy	53.6307	12.4249	14.6323
ENSMUSG00000027599.9	Armc1	21.1914	7.4642	7.67626
ENSMUSG00000027605.18	Acss2	7.88823	2.65142	1.95303
ENSMUSG00000027615.14	Hps3	59.4245	18.1914	16.7177
ENSMUSG00000027641.13	Rbl1	37.0922	8.90615	8.86454
ENSMUSG00000027699.19	Ect2	13.2858	0.798659	0.986754
ENSMUSG00000027715.9	Ccna2	69.4408	3.21305	4.87753
ENSMUSG00000027763.13	Mbnl1	482.69	101.436	117.824
ENSMUSG00000027765.6	P2ry1	26.9382	4.82829	2.07369
ENSMUSG00000027808.8	Serp1	333.977	92.8661	73.6456
ENSMUSG00000027811.9	4930579G24Rik	12.9568	3.01378	2.16433
ENSMUSG00000027843.13	Ptpn22	53.5554	9.66384	12.0726
ENSMUSG00000027845.15	Dclre1b	42.4448	6.85489	8.74574
ENSMUSG00000027883.15	Gpsm2	15.7846	1.50289	2.35391
ENSMUSG00000027890.17	Gstm4	11.2501	3.01513	4.55231
ENSMUSG00000027901.12	Dennd2d	18.2761	4.38667	4.52369
ENSMUSG00000027947.11	Il6ra	177.487	49.0107	37.7764
ENSMUSG00000027957.13	Slc35a3	27.6539	12.6213	13.4485
ENSMUSG00000027984.8	Hadh	35.021	13.4743	20.4025
ENSMUSG00000028044.6	Cks1b	78.1539	11.641	13.5665
ENSMUSG00000028066.15	Pmf1	56.4274	17.1133	23.805
ENSMUSG00000028068.14	Iqgap3	9.04107	2.50839	4.02691
ENSMUSG00000028088.14	Fmo5	6.55545	1.05269	2.10087
ENSMUSG00000028136.15	Snx27	36.3088	9.57836	11.997
ENSMUSG00000028152.10	Tspan5	26.8214	11.7718	10.1118
ENSMUSG00000028175.15	Depdc1a	12.4037	0.490337	0.444792
ENSMUSG00000028211.11	Trp53inp1	19.8076	6.93992	6.61656
ENSMUSG00000028212.16	Ccne2	26.6106	0.953364	2.05459
ENSMUSG00000028228.5	Cpne3	49.3219	16.2114	17.3438
ENSMUSG00000028243.5	Ubxn2b	3.79954	1.18882	1.77734
ENSMUSG00000028251.5	Tstd3	26.3163	5.09225	6.26835
ENSMUSG00000028252.20	Ccnc	28.4446	12.8445	9.55648
ENSMUSG00000028312.19	Smc2	37.0674	3.08168	4.76349
ENSMUSG00000028330.8	Ncbp1	33.926	14.171	16.0669
ENSMUSG00000028378.6	Ptgr1	43.198	11.1153	12.5308
ENSMUSG00000028420.13	Tmem38b	60.692	18.6139	13.322
ENSMUSG00000028453.10	Fancg	10.57	4.59396	5.847
ENSMUSG00000028465.16	Tln1	315.176	118.861	184.242
ENSMUSG00000028479.18	Gne	10.343	3.37229	4.28584
ENSMUSG00000028484.16	Psip1	27.5859	11.17	16.0253
ENSMUSG00000028497.12	Hacd4	65.6958	17.3347	23.8678
ENSMUSG00000028550.15	Atg4c	25.9608	10.1441	10.1518
ENSMUSG00000028551.14	Cdkn2c	45.8964	3.62051	3.89528
ENSMUSG00000028552.13	Eps15	128.988	37.3524	37.4803
ENSMUSG00000028560.11	Usp1	63.9629	22.0333	24.2174
ENSMUSG00000028603.15	Scp2	389.904	117.761	120.867
ENSMUSG00000028607.16	Cpt2	14.4561	3.67563	7.91257
ENSMUSG00000028614.14	Ndc1	15.47	1.91838	3.79801
ENSMUSG00000028678.13	Kif2c	11.649	1.04651	2.3712
ENSMUSG00000028696.12	Ipp	9.68803	2.84444	3.29097
ENSMUSG00000028702.15	Rad54l	11.738	1.70682	3.8279
ENSMUSG00000028718.16	Stil	9.05707	1.06214	0.969646
ENSMUSG00000028737.15	Aldh4a1	9.0276	3.50523	3.68337
ENSMUSG00000028756.12	Pink1	47.8041	17.8046	15.8838
ENSMUSG00000028759.13	Hp1bp3	88.8795	37.1883	56.6307
ENSMUSG00000028803.18	Nipal3	9.34042	4.16067	5.49584
ENSMUSG00000028807.2	Zbtb8a	3.48213	0.485802	0.541339
ENSMUSG00000028832.11	Stmn1	337.432	28.2166	38.8747
ENSMUSG00000028862.6	Map3k6	9.88505	2.23272	2.86209
ENSMUSG00000028871.7	Rspo1	9.78391	3.29684	5.27022
ENSMUSG00000028873.16	Cdca8	51.8958	4.5381	5.67153
ENSMUSG00000028882.13	Ppp1r8	39.721	18.0291	19.0562
ENSMUSG00000028884.14	Rpa2	23.9524	7.63391	7.49155
ENSMUSG00000028896.13	Rcc1	27.2945	7.63543	7.10056
ENSMUSG00000028927.6	Padi2	37.3141	4.35845	5.47455
ENSMUSG00000028931.12	Kcnab2	102.211	21.9172	34.7177
ENSMUSG00000028944.14	Prkag2	33.894	7.76605	9.11566
ENSMUSG00000028995.14	Fam126a	15.4565	5.69451	4.30717
ENSMUSG00000029033.16	Acap3	23.126	6.04379	6.04552
ENSMUSG00000029063.16	Nadk	204.639	87.8695	65.0823
ENSMUSG00000029106.14	Add1	98.6704	46.1479	60.111
ENSMUSG00000029111.7	Nelfa	23.7335	8.68368	9.51081
ENSMUSG00000029136.9	Rbks	37.176	11.6098	9.52901
ENSMUSG00000029177.9	Cenpa	83.2599	19.1092	11.5414
ENSMUSG00000029191.16	Rfc1	28.3801	8.21671	14.4646
ENSMUSG00000029201.14	Ugdh	57.5451	18.837	34.855
ENSMUSG00000029233.15	Srd5a3	64.5251	28.085	31.1173
ENSMUSG00000029234.13	Tmem165	111.725	30.7908	31.7066
ENSMUSG00000029247.17	Paics	114.45	36.2628	52.5339
ENSMUSG00000029250.5	Polr2b	40.3912	13.5156	29.8747
ENSMUSG00000029265.4	Dr1	179.576	63.3356	43.9924
ENSMUSG00000029270.10	Dipk1a	90.4467	11.0847	12.8643
ENSMUSG00000029283.17	Cdc7	5.91736	0.984393	1.44667
ENSMUSG00000029363.14	Rfc5	19.1264	7.72625	6.8049
ENSMUSG00000029366.10	Dck	76.2001	30.1897	23.2692
ENSMUSG00000029372.7	Ppbp	18.3171	0.163702	0.100273
ENSMUSG00000029414.11	Kntc1	13.4926	1.85259	0.380422
ENSMUSG00000029455.14	Aldh2	678.539	182.976	200.294
ENSMUSG00000029471.13	Camkk2	79.3148	13.4372	8.68121
ENSMUSG00000029472.13	Anapc5	145.039	59.2095	66.5728
ENSMUSG00000029490.4	Mfsd7a	29.6545	12.4944	6.75845
ENSMUSG00000029501.14	Ankle2	54.0226	19.1373	22.9733
ENSMUSG00000029516.19	Cit	8.33386	0.867945	1.26787
ENSMUSG00000029536.8	Gatc	25.8639	6.65754	11.6215
ENSMUSG00000029613.15	Eif2ak1	43.3487	17.6451	22.3444
ENSMUSG00000029632.7	Ndufa4	342.826	94.9645	56.2436
ENSMUSG00000029650.10	Slc46a3	14.133	2.08479	4.24974
ENSMUSG00000029676.15	Pot1a	11.4917	4.93377	6.46276
ENSMUSG00000029687.16	Ezh2	42.0211	9.8455	11.4271
ENSMUSG00000029699.13	Ssc4d	13.2332	1.73246	2.60414
ENSMUSG00000029703.10	Lrwd1	30.233	10.6947	8.64817
ENSMUSG00000029730.16	Mcm7	84.7513	8.99817	12.5949
ENSMUSG00000029772.17	Ahcyl2	30.627	13.8891	18.7288
ENSMUSG00000029821.15	Gsdme	9.99444	1.96441	1.62102
ENSMUSG00000029836.15	Cbx3	113.648	31.4256	38.8006
ENSMUSG00000029863.13	Casp2	46.205	15.405	12.4594
ENSMUSG00000029910.14	Mad2l1	40.1672	4.91571	5.44721
ENSMUSG00000029998.14	Pcyox1	83.976	20.016	29.509
ENSMUSG00000030008.9	Pradc1	16.7324	4.93154	3.97609
ENSMUSG00000030051.10	Aplf	4.29272	1.48169	2.21201
ENSMUSG00000030083.11	Abtb1	61.0933	8.50245	6.4239
ENSMUSG00000030091.17	Nup210	52.1329	4.97214	9.18299
ENSMUSG00000030094.8	Xpc	13.1101	2.78602	5.09715
ENSMUSG00000030126.17	Tmcc1	54.1912	14.1701	13.006
ENSMUSG00000030147.12	Clec4b1	9.27976	0.467116	0.368353
ENSMUSG00000030148.15	Clec4a2	291.663	80.582	48.4993
ENSMUSG00000030154.10	Klrb1f	38.0777	1.04563	0.403374
ENSMUSG00000030220.13	Arhgdib	2118.78	806.29	789.984
ENSMUSG00000030223.14	Ptpro	129.409	39.0953	21.7074
ENSMUSG00000030243.16	Recql	32.5929	8.80348	13.2623
ENSMUSG00000030254.16	Rad18	8.92123	1.67048	2.15895
ENSMUSG00000030263.13	Lrmp	65.0872	21.708	19.0125
ENSMUSG00000030279.15	C2cd5	33.0717	8.44884	5.92795
ENSMUSG00000030322.12	Mbd4	6.56816	1.55457	2.35113
ENSMUSG00000030340.16	Scnn1a	3.38618	0.926947	1.03527
ENSMUSG00000030346.16	Rad51ap1	15.5559	1.86079	3.93863
ENSMUSG00000030365.11	Clec2i	37.589	3.2195	3.28013
ENSMUSG00000030413.7	Pglyrp1	78.6345	14.7008	10.7756
ENSMUSG00000030427.17	Lilra6	100.83	12.9826	6.31852
ENSMUSG00000030446.17	Zfp273	3.07816	0.843435	0.911627
ENSMUSG00000030468.12	Siglecg	4.27619	0.692192	3.40002
ENSMUSG00000030505.17	Prmt3	24.8266	7.35706	7.70058
ENSMUSG00000030509.17	Asb7	6.92754	2.68839	4.03627
ENSMUSG00000030515.9	Tarsl2	4.42973	0.946914	1.46676
ENSMUSG00000030589.15	Rasgrp4	54.9474	22.6115	14.9772
ENSMUSG00000030604.9	Zfp626	3.64327	1.25484	0.962772
ENSMUSG00000030677.8	Kif22	32.13	1.77873	1.80544
ENSMUSG00000030680.6	Pagr1a	3.89923	0	7.60703
ENSMUSG00000030707.15	Coro1a	1622.15	485.61	255.881
ENSMUSG00000030711.16	Sult1a1	9.69084	2.51699	4.93186
ENSMUSG00000030714.14	Sgf29	22.1214	5.87121	11.7599
ENSMUSG00000030722.7	Nfatc2ip	9.95189	3.81044	2.92458
ENSMUSG00000030729.17	Pgm2l1	6.7047	2.05332	2.64905
ENSMUSG00000030759.16	Far1	146.372	35.4792	31.4041
ENSMUSG00000030867.7	Plk1	29.0402	1.83148	3.02559
ENSMUSG00000030929.17	Eri2	4.08722	1.26116	1.51722
ENSMUSG00000030956.15	Fam53b	24.305	9.27813	8.28899
ENSMUSG00000030978.10	Rrm1	79.4252	10.8639	15.8078
ENSMUSG00000030987.5	Stim1	27.7052	12.196	15.7456
ENSMUSG00000031004.8	Mki67	78.9345	7.32801	10.99
ENSMUSG00000031012.17	Cask	49.3298	11.5601	9.64801
ENSMUSG00000031016.9	Wee1	7.2331	1.94684	2.37644
ENSMUSG00000031059.9	Ndufb11	171.907	68.4295	56.2221
ENSMUSG00000031093.14	Dock11	61.9836	14.9177	18.6799
ENSMUSG00000031095.15	Cul4b	35.9493	12.118	15.2039
ENSMUSG00000031101.6	Sash3	99.1872	23.9273	28.4212
ENSMUSG00000031112.10	Stk26	36.1423	3.80261	3.38517
ENSMUSG00000031129.9	Slc9a9	12.8792	4.17868	7.00055
ENSMUSG00000031133.12	Arhgef6	86.0076	22.5124	30.9324
ENSMUSG00000031146.6	Plp2	296.103	72.5818	93.3816
ENSMUSG00000031171.11	Ftsj1	16.9901	4.97652	5.98778
ENSMUSG00000031216.13	Stard8	13.4921	4.49144	3.59604
ENSMUSG00000031232.17	Magt1	70.7134	23.2048	21.5958
ENSMUSG00000031262.12	Cenpi	6.5072	0.573907	0.813786
ENSMUSG00000031295.13	Phka2	22.1729	6.86668	11.1805
ENSMUSG00000031328.15	Flna	744.278	179	180.75
ENSMUSG00000031333.7	Abcb7	52.9559	10.9069	11.1429
ENSMUSG00000031367.15	Ap1s2	244.225	66.2133	51.1784
ENSMUSG00000031377.11	Bmx	34.5973	1.72603	0.956651
ENSMUSG00000031378.14	Abcd1	92.6293	27.8029	30.84
ENSMUSG00000031386.14	Hcfc1	45.5075	14.0137	21.0378
ENSMUSG00000031389.17	Arhgap4	46.3174	17.3816	21.7035
ENSMUSG00000031391.18	L1cam	14.4243	2.15634	3.04755
ENSMUSG00000031400.10	G6pdx	308.503	66.0788	63.5597
ENSMUSG00000031431.13	Tsc22d3	168.447	52.1205	52.9013
ENSMUSG00000031442.21	Mcf2l	11.5347	4.58977	3.21755
ENSMUSG00000031453.16	Rasa3	126.562	37.8372	36.4235
ENSMUSG00000031479.9	Vps36	28.4973	10.243	12.0339
ENSMUSG00000031583.13	Wrn	22.7882	8.07894	8.30612
ENSMUSG00000031584.16	Gsr	557.482	123.933	106.833
ENSMUSG00000031610.3	Scrg1	9.54616	0.511553	0.368213
ENSMUSG00000031613.9	Hpgd	18.2221	2.65979	4.60947
ENSMUSG00000031629.14	Cenpu	18.2447	3.56399	2.39627
ENSMUSG00000031666.15	Rbl2	27.1406	8.08073	15.1857
ENSMUSG00000031668.14	Eif2ak3	29.3522	9.21126	9.89885
ENSMUSG00000031669.10	Gins3	5.83501	1.86623	2.00292
ENSMUSG00000031722.10	Hp	1824.55	502.728	259.643
ENSMUSG00000031749.12	St3gal2	28.9792	3.58502	6.58902
ENSMUSG00000031756.5	Cenpn	8.22498	1.17076	1.69501
ENSMUSG00000031767.13	Nudt7	14.4385	4.82361	4.91567
ENSMUSG00000031823.14	Zdhhc7	50.6967	20.0615	13.656
ENSMUSG00000031824.15	6430548M08Rik	35.4349	4.65734	4.27887
ENSMUSG00000031825.16	Crispld2	39.8434	5.30264	1.44038
ENSMUSG00000031864.16	Ints10	15.6087	6.19659	9.50759
ENSMUSG00000031889.9	D230025D16Rik	33.4589	14.1682	10.5072
ENSMUSG00000031988.10	Vps26b	35.6127	13.0221	16.4905
ENSMUSG00000032012.8	Nectin1	3.36821	0.957822	3.85732
ENSMUSG00000032047.5	Acat1	34.1658	12.5141	13.4201
ENSMUSG00000032050.17	Rdx	58.1456	25.5883	27.4078
ENSMUSG00000032109.15	Nlrx1	41.6664	15.1286	9.55492
ENSMUSG00000032113.16	Chek1	7.11631	1.03486	1.951
ENSMUSG00000032123.5	Dpagt1	31.3431	12.106	18.6758
ENSMUSG00000032126.16	Hmbs	30.4801	12.7439	15.0379
ENSMUSG00000032202.11	Rab27a	125.594	33.3659	31.577
ENSMUSG00000032218.7	Ccnb2	76.5633	3.89417	5.05766
ENSMUSG00000032221.14	Mns1	3.40854	0.400205	0.928693
ENSMUSG00000032245.12	Cln6	39.3516	15.7755	23.2829
ENSMUSG00000032254.10	Kif23	40.7186	4.28912	4.03157
ENSMUSG00000032375.15	Aph1b	6.32111	0.833375	0.621318
ENSMUSG00000032381.5	Ciao2a	344.576	108.437	87.9906
ENSMUSG00000032393.15	Dpp8	56.7345	25.7653	27.9252
ENSMUSG00000032397.7	Tipin	72.4717	12.3435	16.2554
ENSMUSG00000032400.18	Zwilch	10.7459	1.44019	3.40019
ENSMUSG00000032411.15	Tfdp2	5.44672	1.34103	2.6523
ENSMUSG00000032417.10	Rwdd2a	16.2581	1.46165	1.95977
ENSMUSG00000032477.14	Cdc25a	10.4616	3.2816	4.30889
ENSMUSG00000032481.17	Smarcc1	22.432	10.2524	14.639
ENSMUSG00000032484.8	Ngp	157.829	20.7131	136.725
ENSMUSG00000032496.7	Ltf	23.4625	8.32303	30.371
ENSMUSG00000032498.9	Mlh1	11.456	4.79833	4.36465
ENSMUSG00000032555.10	Topbp1	40.8298	9.6437	14.0949
ENSMUSG00000032584.12	Mst1r	4.1145	0.655453	0.121782
ENSMUSG00000032586.9	Traip	4.26984	0.382917	0.630186
ENSMUSG00000032598.8	Nckipsd	15.7503	6.27624	9.69372
ENSMUSG00000032601.13	Prkar2a	24.1498	6.11596	15.2503
ENSMUSG00000032666.16	1700025G04Rik	17.3697	7.26566	11.0238
ENSMUSG00000032667.17	Pon2	64.2201	27.9336	37.1653
ENSMUSG00000032739.16	Pram1	47.3101	15.5834	15.5287
ENSMUSG00000032740.16	Ccdc88a	30.9841	8.67113	14.3235
ENSMUSG00000032741.9	Tpcn1	39.2155	10.2224	12.8537
ENSMUSG00000032750.13	Gab3	5.70918	1.93948	3.0419
ENSMUSG00000032757.6	Bet1	50.006	18.066	16.0455
ENSMUSG00000032783.9	Troap	7.02231	0.502196	1.25199
ENSMUSG00000032849.14	Abcc4	33.4846	10.7404	7.24704
ENSMUSG00000032946.16	Rasgrp2	145.804	22.3538	14.0768
ENSMUSG00000033031.13	Cip2a	18.1239	1.89606	2.06719
ENSMUSG00000033033.10	Calhm2	27.437	2.25967	3.08776
ENSMUSG00000033059.7	Pygb	22.547	8.41827	10.4684
ENSMUSG00000033066.15	Gas7	68.5463	20.0625	14.4017
ENSMUSG00000033102.15	Cdc14b	3.23272	0.954449	1.64228
ENSMUSG00000033147.16	Slc22a15	18.1962	5.35112	3.70945
ENSMUSG00000033220.7	Rac2	528.297	214.34	319.307
ENSMUSG00000033222.16	Ttf2	10.3703	4.03887	4.93709
ENSMUSG00000033285.15	Wdr3	43.0701	18.1664	12.6436
ENSMUSG00000033316.14	Galnt9	52.312	3.91105	2.02856
ENSMUSG00000033400.14	Agl	12.1445	5.1611	5.84214
ENSMUSG00000033427.14	Upb1	4.16069	0.271964	0.412567
ENSMUSG00000033596.5	Rfwd3	39.0118	8.67987	9.20781
ENSMUSG00000033624.10	Pdpr	9.5809	3.03093	4.63452
ENSMUSG00000033628.15	Pik3c3	25.5254	10.2294	11.2243
ENSMUSG00000033767.14	Tmem131l	26.0294	11.0857	15.7299
ENSMUSG00000033777.4	Tlr13	158.162	68.993	56.7502
ENSMUSG00000033952.14	Aspm	4.10958	0.183579	0.282902
ENSMUSG00000033985.17	Tesk2	23.4907	1.50092	1.77381
ENSMUSG00000034021.15	Pds5b	14.6151	5.95893	7.34379
ENSMUSG00000034023.16	Fancd2	5.52851	0.614555	0.457374
ENSMUSG00000034041.5	Lyl1	129.675	45.4676	37.0565
ENSMUSG00000034109.15	Golim4	19.7983	6.17593	8.21983
ENSMUSG00000034165.16	Ccnd3	276.476	40.9945	40.2864
ENSMUSG00000034308.13	Sdr42e1	3.8314	1.03556	1.27422
ENSMUSG00000034311.3	Kif4	10.4519	0.740429	1.13545
ENSMUSG00000034317.14	Trim59	17.6597	5.89342	5.01936
ENSMUSG00000034329.16	Brip1	6.39954	0.890001	1.39552
ENSMUSG00000034330.10	Plcg2	154.721	62.6151	68.4105
ENSMUSG00000034333.15	Zbed4	16.9273	5.55453	5.53392
ENSMUSG00000034349.14	Smc4	88.7446	21.7716	24.6683
ENSMUSG00000034353.14	Ramp1	29.6848	6.3206	3.41098
ENSMUSG00000034453.8	Polr3b	15.3517	6.95678	8.64663
ENSMUSG00000034518.14	Hmgxb4	18.9898	7.57702	7.64724
ENSMUSG00000034557.14	Zfyve9	20.4085	3.94606	2.82565
ENSMUSG00000034563.16	Ccpg1	95.7342	20.0417	30.0527
ENSMUSG00000034639.7	Setmar	4.02336	1.17196	1.52008
ENSMUSG00000034652.12	Cd300a	114.031	26.7295	26.0766
ENSMUSG00000034659.14	Tmem109	75.5616	23.1025	29.6925
ENSMUSG00000034853.16	Acot11	10.4299	2.85849	3.06821
ENSMUSG00000034883.9	Lrr1	7.08922	0.035971	0.766933
ENSMUSG00000034906.15	Ncaph	33.5669	1.75688	2.92308
ENSMUSG00000035024.16	Ncapd3	20.4241	3.43978	3.76797
ENSMUSG00000035085.5	1700020L24Rik	24.3788	2.06293	1.16043
ENSMUSG00000035165.14	Kcne3	11.8917	0.486296	0.386133
ENSMUSG00000035181.6	Heatr5a	20.9583	7.75915	9.32759
ENSMUSG00000035199.6	Arl6ip5	217.905	92.6662	83.0975
ENSMUSG00000035284.10	Vps13c	30.8822	12.2177	10.7286
ENSMUSG00000035351.16	Nup37	13.883	3.3324	3.78174
ENSMUSG00000035365.15	Parpbp	5.20742	0.265345	0.350334
ENSMUSG00000035455.12	Fignl1	16.5415	0.866857	1.82957
ENSMUSG00000035513.19	Ntng2	34.3679	10.4728	8.50815
ENSMUSG00000035561.5	Aldh1b1	26.4436	8.75251	4.57449
ENSMUSG00000035585.16	Tsen34	35.7804	13.3834	11.4855
ENSMUSG00000035629.19	Rubcn	15.4217	5.63096	5.37244
ENSMUSG00000035683.13	Melk	14.8299	0.755882	1.17537
ENSMUSG00000035704.17	Alg8	19.063	7.76561	11.7206
ENSMUSG00000035722.15	Abca7	54.6353	14.8756	11.1886
ENSMUSG00000035726.8	Supt16	48.3277	16.4418	19.8738
ENSMUSG00000035847.15	Ids	39.2321	14.6325	18.5231
ENSMUSG00000035900.18	Gramd4	22.8736	8.6767	6.36975
ENSMUSG00000035919.16	Bbs9	4.20737	1.56324	2.15804
ENSMUSG00000035933.5	Cog5	32.1721	11.5241	16.7576
ENSMUSG00000035941.15	Ibtk	58.1304	19.065	16.3415
ENSMUSG00000035944.17	Ttc38	10.6501	2.36802	3.08618
ENSMUSG00000036006.19	Ripor2	45.1885	6.60034	3.80455
ENSMUSG00000036022.15	Fam122b	6.07539	1.63394	2.52787
ENSMUSG00000036046.14	5031439G07Rik	95.6607	32.7831	33.8232
ENSMUSG00000036109.17	Mbnl3	12.2093	2.18923	1.89172
ENSMUSG00000036111.8	Lmo1	12.9191	1.55182	0.126013
ENSMUSG00000036188.4	Ankmy2	8.42358	2.78218	4.6537
ENSMUSG00000036202.16	Rif1	10.4427	3.0924	5.284
ENSMUSG00000036223.16	Ska1	8.35166	0.53496	0.429341
ENSMUSG00000036442.8	Thap11	44.6557	10.9852	11.4588
ENSMUSG00000036452.18	Arhgap26	56.0997	16.821	9.71529
ENSMUSG00000036528.15	Ppfibp2	6.67198	2.37268	3.80054
ENSMUSG00000036533.9	Cdc42ep3	75.5677	10.0268	17.9714
ENSMUSG00000036587.13	Fut7	7.99809	0.982675	1.26599
ENSMUSG00000036599.10	Chst12	79.1359	19.1938	36.3291
ENSMUSG00000036606.17	Plxnb2	116.856	46.8738	54.7049
ENSMUSG00000036678.8	Aaas	17.6895	4.5562	9.17667
ENSMUSG00000036768.6	Kif15	24.4381	1.17532	2.8198
ENSMUSG00000036777.8	Anln	32.3875	0.898904	1.1652
ENSMUSG00000036817.14	Sun1	38.5929	13.4556	11.5892
ENSMUSG00000036854.14	Hspb6	4.68921	0.966529	3.21442
ENSMUSG00000036875.15	Dna2	68.682	26.4635	15.4617
ENSMUSG00000036880.10	Acaa2	70.0963	20.7717	18.489
ENSMUSG00000036918.16	Ttc7	106.579	49.1287	45.5006
ENSMUSG00000036944.6	Tmem71	48.5609	5.21055	3.94202
ENSMUSG00000037001.10	Zfp39	3.42191	1.01744	1.31728
ENSMUSG00000037049.9	Smpd1	19.6856	7.75681	9.54956
ENSMUSG00000037151.8	Lrrc20	10.3459	0.833892	0.915983
ENSMUSG00000037185.9	Krt80	67.9955	19.9845	12.458
ENSMUSG00000037221.13	Mospd3	54.8432	20.6592	26.9337
ENSMUSG00000037224.15	Zfyve28	5.98708	1.60586	0.845161
ENSMUSG00000037235.13	Mxd4	27.6572	8.58634	7.94485
ENSMUSG00000037251.5	Pomk	6.68447	1.08172	2.12778
ENSMUSG00000037260.8	Hgsnat	123.198	16.9381	25.3866
ENSMUSG00000037287.15	Tbcel	12.9478	4.49838	4.90083
ENSMUSG00000037300.19	Ttc13	26.0093	9.69743	17.2951
ENSMUSG00000037313.16	Tacc3	55.7095	6.64061	5.69788
ENSMUSG00000037316.9	Bag4	6.03741	2.24403	4.59553
ENSMUSG00000037318.10	Traf3ip3	91.0817	24.0846	23.0273
ENSMUSG00000037348.15	Paqr7	26.8728	9.80031	12.0683
ENSMUSG00000037366.14	Pafah2	8.84273	1.35588	1.1485
ENSMUSG00000037461.10	Ints7	13.7239	5.23758	7.0773
ENSMUSG00000037466.13	Tedc1	5.51001	0.343976	0.429488
ENSMUSG00000037470.14	Uggt1	83.7884	32.9002	38.5786
ENSMUSG00000037474.13	Dtl	8.41448	0.842348	0.980612
ENSMUSG00000037509.21	Arhgef4	3.08789	0.918386	1.01209
ENSMUSG00000037544.14	Dlgap5	28.3755	1.72248	3.27541
ENSMUSG00000037572.17	Wdhd1	14.1922	2.627	4.60412
ENSMUSG00000037628.10	Cdkn3	40.2167	3.08444	3.09021
ENSMUSG00000037643.14	Prkci	14.6559	5.03852	8.60476
ENSMUSG00000037661.14	Gpr160	46.3653	11.1947	13.1575
ENSMUSG00000037710.8	Cisd1	43.3783	9.75044	7.65848
ENSMUSG00000037725.8	Ckap2	12.9064	3.30059	1.51725
ENSMUSG00000037894.13	H2afz	1873.24	589.402	539.928
ENSMUSG00000037905.13	Bri3bp	44.2447	14.9373	10.0469
ENSMUSG00000037913.12	Tmem156	29.4627	5.21462	4.81056
ENSMUSG00000037926.15	Ssh2	70.5375	32.3695	34.9976
ENSMUSG00000037936.15	Scarb1	125.716	35.1716	27.586
ENSMUSG00000038014.7	Fam120a	112.856	46.0885	54.9409
ENSMUSG00000038047.18	Haus6	6.71604	1.80994	1.97298
ENSMUSG00000038068.15	Rnf144b	16.2561	1.45846	2.11507
ENSMUSG00000038070.15	Cntln	4.85483	1.18505	1.98967
ENSMUSG00000038145.17	Snrk	64.7053	16.6621	15.3486
ENSMUSG00000038212.16	Mfsd14b	150.264	28.5971	25.917
ENSMUSG00000038252.13	Ncapd2	71.997	4.24847	7.94816
ENSMUSG00000038286.11	Bphl	22.2283	4.79385	4.95141
ENSMUSG00000038323.3	1700066M21Rik	8.21425	2.17902	1.97421
ENSMUSG00000038357.10	Camp	60.0986	5.43505	14.6456
ENSMUSG00000038379.15	Ttk	10.3363	0.368344	0.738873
ENSMUSG00000038388.14	Mpp6	39.585	15.6358	19.2583
ENSMUSG00000038417.4	Fig4	24.4181	7.8055	9.92118
ENSMUSG00000038446.8	Cdc40	51.764	20.1653	19.1762
ENSMUSG00000038481.13	Cdk19	37.5717	13.3151	14.2524
ENSMUSG00000038482.11	Tfdp1	76.9371	23.7207	27.1544
ENSMUSG00000038578.15	Susd1	9.21783	3.13322	2.66034
ENSMUSG00000038582.15	Pptc7	21.6038	7.68932	7.19972
ENSMUSG00000038608.15	Dock10	77.6709	32.6513	39.1654
ENSMUSG00000038622.8	Med30	36.9099	13.8742	18.3247
ENSMUSG00000038623.9	Tm6sf1	178.636	64.7248	47.8782
ENSMUSG00000038633.5	Degs1	241.88	81.7532	101.574
ENSMUSG00000038644.14	Pold1	17.2456	4.79632	6.99583
ENSMUSG00000038648.5	Creb3l2	8.60191	2.32927	2.19924
ENSMUSG00000038732.15	Mboat1	13.6046	2.60488	3.76342
ENSMUSG00000038759.15	Nup205	19.1047	8.41892	9.71842
ENSMUSG00000038766.16	Gabpb2	28.909	11.1967	9.45496
ENSMUSG00000038886.10	Man2a2	29.2848	12.091	16.0238
ENSMUSG00000038893.12	Fam117a	36.6555	7.38085	6.6014
ENSMUSG00000038943.16	Prc1	42.0449	2.79468	2.64519
ENSMUSG00000038949.8	Cnst	12.6005	3.82735	4.16127
ENSMUSG00000038970.7	Lmtk2	4.63117	1.6455	2.72535
ENSMUSG00000038991.17	Txndc5	131.438	31.1832	28.4051
ENSMUSG00000039050.8	Osbpl2	29.5656	8.80477	13.6028
ENSMUSG00000039055.4	Eme1	4.40146	0.223365	0.642679
ENSMUSG00000039109.16	F13a1	2058.93	208.48	162.512
ENSMUSG00000039145.16	Camk1d	48.9234	19.0578	20.4451
ENSMUSG00000039158.11	Akna	65.7957	25.6311	28.0159
ENSMUSG00000039182.6	AW209491	7.04273	1.96023	2.95061
ENSMUSG00000039187.16	Fanci	5.10013	0.752631	0.962594
ENSMUSG00000039195.4	1110008P14Rik	64.5571	24.2464	26.6944
ENSMUSG00000039197.10	Adk	24.3581	10.531	4.69052
ENSMUSG00000039230.14	Tbcd	28.1808	11.2222	14.2925
ENSMUSG00000039231.18	Suv39h1	26.023	7.55494	7.3644
ENSMUSG00000039242.10	B3galnt2	17.092	6.20525	7.25494
ENSMUSG00000039253.7	Fn3krp	5.30604	1.74446	2.65223
ENSMUSG00000039270.9	Megf9	27.4601	2.88849	2.78045
ENSMUSG00000039382.12	Wdr45	22.0753	9.62607	10.8784
ENSMUSG00000039396.11	Neil3	13.5804	0.582549	0.653428
ENSMUSG00000039449.14	Prpf18	43.375	19.1527	16.7407
ENSMUSG00000039474.13	Wfs1	6.954	2.10704	2.57885
ENSMUSG00000039515.11	Ptpa	116.949	48.689	45.3577
ENSMUSG00000039748.11	Exo1	7.55896	0.398161	0.276623
ENSMUSG00000039754.10	Alkbh4	13.8609	4.01987	2.87368
ENSMUSG00000039783.15	Kmo	4.55424	1.42988	9.55359
ENSMUSG00000039936.18	Pik3cd	143.303	62.8047	45.9322
ENSMUSG00000040084.9	Bub1b	41.1868	15.0374	27.3439
ENSMUSG00000040093.15	Bmf	35.7018	14.7088	14.3596
ENSMUSG00000040204.6	Pclaf	134.223	6.99116	7.96367
ENSMUSG00000040234.16	Tm7sf3	27.5797	7.82436	10.183
ENSMUSG00000040247.6	Tbc1d10c	6.26999	1.66574	2.69582
ENSMUSG00000040282.13	BC052040	3.23891	0.858348	2.44696
ENSMUSG00000040314.2	Ctsg	50.5228	0.424609	0.444178
ENSMUSG00000040322.10	Slc25a24	63.2693	14.7346	16.8435
ENSMUSG00000040331.16	Nsmce4a	74.6049	29.9347	35.4047
ENSMUSG00000040345.10	Arhgap9	160.61	50.4099	42.3674
ENSMUSG00000040359.14	Ufl1	35.1536	14.5853	14.197
ENSMUSG00000040455.17	Usp45	21.3139	6.14144	5.94471
ENSMUSG00000040549.16	Ckap5	23.8415	9.47361	12.3901
ENSMUSG00000040599.13	Mis12	29.2411	8.24904	12.4169
ENSMUSG00000040658.7	Dnph1	3.7548	0.915356	1.19992
ENSMUSG00000040699.13	Limd2	158.76	57.6194	88.8652
ENSMUSG00000040710.10	St8sia4	97.8973	9.859	16.1144
ENSMUSG00000040723.14	Rcsd1	119.724	21.1036	29.3508
ENSMUSG00000040782.12	Cop1	105.226	41.9882	46.8415
ENSMUSG00000040809.10	Chil3	20884.8	7837.73	3403.94
ENSMUSG00000040811.15	Eml2	28.9402	10.2665	11.4518
ENSMUSG00000040820.16	Hlcs	21.9434	6.3106	7.43276
ENSMUSG00000040907.15	Atp1a3	208.565	65.3719	92.9307
ENSMUSG00000040940.18	Arhgef1	169.214	77.1256	65.647
ENSMUSG00000041064.13	Pif1	5.82281	0.166132	0.177877
ENSMUSG00000041126.16	H2afv	94.6991	12.2702	16.2171
ENSMUSG00000041133.11	Smc1a	86.6857	25.321	37.3073
ENSMUSG00000041219.14	Arhgap11a	37.1131	7.42935	7.49221
ENSMUSG00000041220.10	Elovl6	6.08873	1.05976	0.772908
ENSMUSG00000041406.14	BC055324	4.83981	0.394267	0.599906
ENSMUSG00000041426.12	Hibch	19.6373	5.62691	5.00944
ENSMUSG00000041431.16	Ccnb1	37.56	2.9741	2.81591
ENSMUSG00000041439.15	Mfsd6	29.7024	3.82914	2.75293
ENSMUSG00000041471.9	Shld2	10.8384	3.86919	4.48823
ENSMUSG00000041491.8	Cep78	10.273	2.60106	3.89906
ENSMUSG00000041498.13	Kif14	6.95221	0.29393	0.299645
ENSMUSG00000041633.14	Kctd12b	6.53754	0.467856	0.424429
ENSMUSG00000041754.5	Trem3	62.767	21.509	7.12468
ENSMUSG00000041781.9	Cpsf2	25.6197	10.2867	10.9777
ENSMUSG00000041797.7	Abca9	30.0909	4.41488	4.96657
ENSMUSG00000041859.10	Mcm3	61.3984	14.5153	17.6685
ENSMUSG00000042029.7	Ncapg2	36.2085	13.5569	14.2307
ENSMUSG00000042042.14	Csgalnact2	91.3424	15.8576	12.3792
ENSMUSG00000042082.7	Arsb	27.5747	5.7281	14.812
ENSMUSG00000042105.18	Inpp5f	24.3934	8.82531	7.6573
ENSMUSG00000042129.8	Rassf4	210.973	51.904	53.103
ENSMUSG00000042213.17	Zfand4	6.55866	1.12698	0.757208
ENSMUSG00000042225.3	Ammecr1	5.81966	2.17494	2.04121
ENSMUSG00000042284.10	Itga1	17.3405	5.08799	5.23452
ENSMUSG00000042292.16	Mrtfa	46.5138	21.1956	26.0314
ENSMUSG00000042410.16	Agps	70.0937	33.6991	35.3
ENSMUSG00000042489.15	Clspn	18.4923	0.676709	1.04331
ENSMUSG00000042606.9	Hirip3	44.7852	7.01287	18.9505
ENSMUSG00000042694.17	Stn1	26.6398	9.97737	9.26668
ENSMUSG00000042699.11	Dhx9	93.3213	39.4864	42.5879
ENSMUSG00000042817.15	Flt3	32.1172	3.11068	5.83684
ENSMUSG00000042978.10	Sbk1	13.3214	4.86873	3.31797
ENSMUSG00000043015.15	Nemp2	10.1876	2.3383	1.94074
ENSMUSG00000043017.9	Ptgir	10.3722	2.31389	2.85733
ENSMUSG00000043061.10	Tmem18	10.157	3.85498	3.27478
ENSMUSG00000043067.15	Dpy19l1	67.1068	16.387	13.7592
ENSMUSG00000043090.18	Zfp866	9.84491	2.61393	2.74408
ENSMUSG00000043535.13	Setx	27.3717	8.61352	8.01636
ENSMUSG00000043587.15	Pxylp1	14.486	1.59239	1.36383
ENSMUSG00000043683.4	Fem1a	12.2328	4.0814	4.21015
ENSMUSG00000043832.13	Clec4a3	328.886	86.0175	61.7009
ENSMUSG00000043939.15	A530064D06Rik	20.27	3.27592	2.41671
ENSMUSG00000043998.10	Mgat2	78.5316	32.5558	31.3013
ENSMUSG00000044199.6	S1pr4	18.6394	1.25361	0.900958
ENSMUSG00000044229.9	Nxpe4	25.6827	2.84376	1.31253
ENSMUSG00000044408.7	Sptssa	129.347	39.7101	41.9485
ENSMUSG00000044456.16	Rin3	179.985	28.9152	37.1681
ENSMUSG00000044465.19	Fam160a2	28.6836	9.38749	5.56765
ENSMUSG00000044702.13	Palb2	3.01619	0.806391	1.56556
ENSMUSG00000044734.16	Serpinb1a	77.6598	3.64646	7.94939
ENSMUSG00000044749.13	Abca6	16.9058	1.2648	0.075478
ENSMUSG00000044768.16	D1Ertd622e	122.732	47.9753	32.6071
ENSMUSG00000044783.16	Hjurp	46.5935	18.4977	16.3002
ENSMUSG00000045087.8	S1pr5	3.33434	0.079178	0.14872
ENSMUSG00000045094.8	Arhgef37	105.156	8.70703	3.07435
ENSMUSG00000045165.6	AI467606	59.4805	14.4891	17.9491
ENSMUSG00000045176.3	Borcs6	33.6661	11.8532	11.0498
ENSMUSG00000045273.8	Cenph	11.2352	1.00237	1.74648
ENSMUSG00000045328.11	Cenpe	11.6838	0.691926	1.32229
ENSMUSG00000045636.16	Mtus1	148.939	56.2322	63.6133
ENSMUSG00000045679.14	Pqlc3	140.988	35.314	54.1024
ENSMUSG00000045751.16	Mms22l	10.5749	1.64551	2.00904
ENSMUSG00000046006.6	Gapt	69.6035	6.24164	5.12142
ENSMUSG00000046179.17	E2f8	41.8954	3.43161	2.81667
ENSMUSG00000046314.16	Stxbp6	28.8789	2.60224	0.628028
ENSMUSG00000046324.12	Ermp1	25.9896	9.9293	7.64871
ENSMUSG00000046541.9	Zfp526	4.71249	1.54584	1.61748
ENSMUSG00000046562.5	Unc119b	19.3946	8.21214	7.26514
ENSMUSG00000046591.10	Ticrr	4.69207	0.645917	0.580457
ENSMUSG00000046791.8	Riox1	14.2967	4.89625	4.47409
ENSMUSG00000046808.17	Atp10d	10.8779	3.85235	2.22604
ENSMUSG00000046841.5	Ckap4	116.468	16.8536	16.961
ENSMUSG00000046897.17	Zfp740	56.4454	20.4399	22.9719
ENSMUSG00000046949.16	Nqo2	43.5684	9.37514	12.8154
ENSMUSG00000046982.11	Tshz1	8.5366	2.25063	3.28322
ENSMUSG00000047036.8	Zfp445	32.0111	14.7922	11.3261
ENSMUSG00000047222.7	Rnase2a	10.4872	1.67381	1.78736
ENSMUSG00000047379.7	B4gat1	11.4841	4.28802	6.27632
ENSMUSG00000047409.13	Ctdspl	19.9067	2.88487	2.77524
ENSMUSG00000047534.17	Mis18bp1	9.88084	1.01844	1.58216
ENSMUSG00000047881.14	Rell1	29.8347	10.9251	13.0219
ENSMUSG00000048058.17	Ldlrad3	59.7484	8.79075	8.0916
ENSMUSG00000048142.9	Nat8l	12.3136	0.584285	0.346598
ENSMUSG00000048163.13	Selplg	351.723	152.273	281.585
ENSMUSG00000048170.14	Mcmbp	87.1048	40.2826	25.5413
ENSMUSG00000048175.13	Asb8	28.1399	10.6622	11.0351
ENSMUSG00000048327.6	Ckap2l	20.7725	3.40047	3.04314
ENSMUSG00000048442.15	Smim5	23.9056	0.613003	0.396009
ENSMUSG00000048578.11	Mlec	81.9974	30.1781	34.0194
ENSMUSG00000048707.9	Tprn	8.47472	3.08559	3.28125
ENSMUSG00000048865.16	Arhgap30	162.037	68.6413	69.7478
ENSMUSG00000048922.18	Cdca2	12.0922	1.73526	1.68752
ENSMUSG00000048924.14	Ccdc125	38.0609	5.30515	5.64849
ENSMUSG00000048970.9	C1galt1c1	245.739	28.9402	26.2131
ENSMUSG00000049037.8	Clec4a1	209.655	45.6426	34.1946
ENSMUSG00000049076.11	Acap2	49.6433	21.9868	20.3754
ENSMUSG00000049090.3	Zadh2	22.2816	4.51123	4.86752
ENSMUSG00000049091.6	Sephs2	97.7216	35.8494	24.8713
ENSMUSG00000049103.14	Ccr2	1383.74	254.809	122.15
ENSMUSG00000049164.7	Zfp518a	8.35701	3.03401	3.08124
ENSMUSG00000049285.4	Mblac1	4.50684	0.810656	1.14534
ENSMUSG00000049307.6	Fut4	9.64897	2.86281	1.48814
ENSMUSG00000049313.8	Sorl1	106.8	32.9922	19.625
ENSMUSG00000049327.17	Kmt5a	199.607	78.9299	107.22
ENSMUSG00000049354.8	Dcaf7	44.2007	18.0062	18.2487
ENSMUSG00000049562.6	Ap5b1	21.3167	5.58359	4.44912
ENSMUSG00000049588.13	Ccdc69	14.6541	5.25083	5.7182
ENSMUSG00000049625.6	Tifab	263.015	48.9686	37.6011
ENSMUSG00000049672.15	Zbtb14	12.2769	3.79786	5.2878
ENSMUSG00000049744.15	Arhgap15	106.657	32.9633	20.7797
ENSMUSG00000049791.4	Fzd4	5.51765	1.86802	1.09352
ENSMUSG00000049922.8	Slc35c1	91.0399	21.8768	22.3489
ENSMUSG00000049932.3	H2afx	103.985	17.3147	20.9485
ENSMUSG00000050106.17	Tmc8	7.68532	2.1533	2.08742
ENSMUSG00000050107.2	Haspin	5.95207	1.2682	1.3236
ENSMUSG00000050379.15	2019-09-06	15.8897	5.43455	11.1564
ENSMUSG00000050410.15	Tcf19	33.9885	2.32391	2.77956
ENSMUSG00000050592.8	Fam78a	15.2762	2.79746	3.64389
ENSMUSG00000050619.14	Zscan29	15.6939	6.72099	7.9507
ENSMUSG00000050627.13	Gpd1l	29.3525	10.7353	14.4348
ENSMUSG00000050890.15	Pdik1l	9.14533	2.67636	3.2718
ENSMUSG00000051098.6	Mblac2	3.37539	0.801238	1.65925
ENSMUSG00000051177.16	Plcb1	22.7274	9.13336	3.01315
ENSMUSG00000051220.2	Ercc6l	9.3057	0.972577	0.992171
ENSMUSG00000051224.13	Tceanc	3.29261	1.08476	0.594634
ENSMUSG00000051235.10	Gen1	8.28365	0.670828	0.705287
ENSMUSG00000051238.6	Swsap1	6.66939	1.91663	1.60613
ENSMUSG00000051329.13	Nup160	18.7861	5.65129	7.93971
ENSMUSG00000051378.10	Kif18b	10.9777	0.606193	0.870485
ENSMUSG00000051457.7	Spn	100.078	8.04592	12.7934
ENSMUSG00000051506.17	Wdfy4	70.3206	28.8037	36.2601
ENSMUSG00000051517.14	Arhgef39	8.18838	0.735652	1.17445
ENSMUSG00000051627.3	Hist1h1e	8.11118	2.42607	0.696914
ENSMUSG00000051748.2	Wfdc21	171.749	50.2592	22.1962
ENSMUSG00000051811.14	Cox6b2	33.069	5.66144	2.86411
ENSMUSG00000052013.15	Btla	32.1833	1.50606	6.61869
ENSMUSG00000052040.10	Klf13	235.471	79.1163	49.1832
ENSMUSG00000052056.14	Zfp217	43.5617	9.4292	9.55545
ENSMUSG00000052085.7	Dock8	111.463	26.7388	30.4455
ENSMUSG00000052087.14	Rgs14	49.9467	17.3798	15.9602
ENSMUSG00000052102.15	Gnpda1	72.9227	28.73	51.1051
ENSMUSG00000052212.6	Cd177	215.543	27.7132	7.89422
ENSMUSG00000052299.9	Ltn1	16.532	6.6205	6.88226
ENSMUSG00000052331.14	Ankrd44	67.0668	28.2446	40.1477
ENSMUSG00000052435.7	Cebpe	12.2172	3.37659	1.22262
ENSMUSG00000052534.15	Pbx1	35.4852	12.1967	7.00449
ENSMUSG00000052798.13	Nup107	26.9368	3.98837	4.9155
ENSMUSG00000052833.9	Sae1	66.0584	20.8864	25.3181
ENSMUSG00000052889.11	Prkcb	104.63	31.9446	37.2526
ENSMUSG00000052934.14	Fbxo31	7.85557	2.99292	4.31364
ENSMUSG00000053128.15	Rnf26	22.1317	6.89489	7.06348
ENSMUSG00000053436.15	Mapk14	178.798	54.9418	57.784
ENSMUSG00000053604.5	Rpia	47.95	20.5511	17.2371
ENSMUSG00000053716.9	Dusp7	25.5878	6.65229	10.2305
ENSMUSG00000053799.7	Exoc6	42.3172	16.0749	17.9403
ENSMUSG00000054000.5	Tusc1	29.6107	8.50134	7.32439
ENSMUSG00000054065.12	Pkp3	18.8968	5.9013	6.4926
ENSMUSG00000054115.11	Skp2	5.94306	1.21422	1.32494
ENSMUSG00000054150.12	Syne3	24.911	3.96225	2.15238
ENSMUSG00000054263.12	Lifr	25.3241	6.84145	5.34587
ENSMUSG00000054408.9	Spcs3	102.048	35.7687	39.0939
ENSMUSG00000054545.17	Ugt1a6a	6.86378	1.65821	1.47105
ENSMUSG00000054619.7	Mettl7a1	41.6569	9.50746	11.0829
ENSMUSG00000054717.7	Hmgb2	452.8	70.2962	56.9218
ENSMUSG00000054920.12	Klhl5	50.2954	20.9156	23.3438
ENSMUSG00000055044.12	Pdlim1	88.9238	9.30732	2.64664
ENSMUSG00000055069.3	Rab39	3.72278	0.800397	1.10697
ENSMUSG00000055240.17	Zfp101	8.24436	0.890034	2.38078
ENSMUSG00000055538.7	Zcchc24	33.5822	9.93751	11.6157
ENSMUSG00000055612.15	Cdca7	27.285	1.9299	1.90469
ENSMUSG00000055660.9	Mettl4	5.87478	2.08703	3.18103
ENSMUSG00000055782.9	Abcd2	79.0154	10.9349	12.6378
ENSMUSG00000055805.15	Fmnl1	271.159	109.959	98.0897
ENSMUSG00000056019.12	Zfp709	7.81835	3.04963	3.05835
ENSMUSG00000056050.13	Mia3	105.369	46.2853	51.4171
ENSMUSG00000056054.9	S100a8	3797.36	578.502	434.519
ENSMUSG00000056069.10	Otulinl	132.551	63.4461	53.8455
ENSMUSG00000056071.12	S100a9	1906.15	293.881	385.12
ENSMUSG00000056130.10	Ticam2	38.7738	12.9715	13.8149
ENSMUSG00000056131.13	Pgm3	15.4574	4.77344	5.24162
ENSMUSG00000056290.16	Ms4a4b	53.7298	17.2721	19.1906
ENSMUSG00000056394.17	Lig1	48.1557	12.1374	25.5563
ENSMUSG00000056493.9	Foxk1	24.3463	8.44294	9.73187
ENSMUSG00000056498.13	Tmem154	41.3687	10.2586	9.84076
ENSMUSG00000056515.9	Rab31	83.771	35.8194	27.3644
ENSMUSG00000056602.11	Fry	19.9304	8.39087	6.40115
ENSMUSG00000056888.11	Glipr1	214.935	87.5077	82.4247
ENSMUSG00000056999.15	Ide	47.8477	14.3058	27.0986
ENSMUSG00000057156.10	Homez	3.40905	0.716487	1.64937
ENSMUSG00000057193.8	Slc44a2	118.377	28.342	26.458
ENSMUSG00000057236.10	Rbbp4	109.964	39.7157	31.662
ENSMUSG00000057363.12	Uxs1	63.1432	13.1733	16.808
ENSMUSG00000057469.8	E2f6	15.0557	4.27497	5.23489
ENSMUSG00000057729.12	Prtn3	279.847	48.311	13.7131
ENSMUSG00000057842.14	Zfp595	3.63441	1.13284	1.72323
ENSMUSG00000057982.8	Zfp809	15.881	6.62502	8.1851
ENSMUSG00000058013.11	2019-09-11	39.4848	15.2159	17.7378
ENSMUSG00000058099.16	Nfam1	217.536	64.8165	61.3284
ENSMUSG00000058135.12	Gstm1	178.521	37.0862	45.1519
ENSMUSG00000058290.4	Espl1	13.5189	4.89833	10.7091
ENSMUSG00000058325.6	Dock1	15.5736	6.14464	8.38898
ENSMUSG00000058331.15	Zfp85	4.16615	1.18356	1.74738
ENSMUSG00000058385.8	Hist1h2bg	51.612	16.4089	6.70443
ENSMUSG00000058446.14	Znrf2	38.837	12.6015	15.9871
ENSMUSG00000058624.13	Gda	415.71	164.158	113.198
ENSMUSG00000058756.13	Thra	10.3235	3.75837	3.87214
ENSMUSG00000058773.2	Hist1h1b	10.1135	0.560223	0.168501
ENSMUSG00000058793.14	Cds2	29.5056	11.3865	10.4505
ENSMUSG00000058794.12	Nfe2	200.762	15.946	12.9395
ENSMUSG00000058799.16	Nap1l1	283.7	126.47	195.146
ENSMUSG00000059108.4	Ifitm6	767.41	144.594	31.376
ENSMUSG00000059248.13	2019-09-09	312.53	76.0658	103.573
ENSMUSG00000059555.6	Tor4a	29.1226	12.0878	17.2221
ENSMUSG00000059588.13	Calcrl	12.3338	2.79303	3.11709
ENSMUSG00000059606.3	Rnase2b	11.617	0.904038	0.244985
ENSMUSG00000059791.14	Nrm	54.9411	7.47389	7.11487
ENSMUSG00000059810.18	Rgs3	44.9872	12.2453	22.8752
ENSMUSG00000059839.9	Zfp874b	7.07442	1.48483	1.84022
ENSMUSG00000059878.12	Zfp422	18.5939	4.66624	5.75964
ENSMUSG00000059994.10	Fcrl1	4.08332	0.747925	0.938326
ENSMUSG00000060090.16	Rp2	101.019	47.5228	43.0831
ENSMUSG00000060131.11	Atp8b4	74.891	29.5647	24.3288
ENSMUSG00000060288.13	Ppih	56.1505	21.7148	30.03
ENSMUSG00000060376.7	Bckdha	58.4958	17.415	16.685
ENSMUSG00000060429.12	Sntb1	11.547	1.8131	0.53075
ENSMUSG00000060681.15	Slc9a6	17.6662	8.22965	6.26119
ENSMUSG00000061273.3	Mmgt1	16.8012	6.33941	8.12336
ENSMUSG00000061414.8	Cracr2a	4.43521	1.6376	1.85613
ENSMUSG00000061533.16	Cep128	17.6422	2.1928	3.28331
ENSMUSG00000061536.13	Sec22c	10.5041	2.02043	3.19566
ENSMUSG00000061607.15	Mdc1	19.3603	5.30778	7.92119
ENSMUSG00000061615.2	Hist1h2ab	11.7486	0.887941	0.190089
ENSMUSG00000061887.14	Ssbp3	24.4413	7.32016	14.2699
ENSMUSG00000061981.14	Flot2	127.757	36.6583	36.4312
ENSMUSG00000061991.2	Hist1h2af	15.1855	0.882942	0
ENSMUSG00000062007.13	Hsh2d	5.79326	1.85115	1.63474
ENSMUSG00000062075.13	Lmnb2	16.3346	3.63395	5.29644
ENSMUSG00000062101.12	Zfp119b	5.08836	1.49458	1.594
ENSMUSG00000062190.12	Lancl2	17.2021	6.76021	5.99757
ENSMUSG00000062397.8	Zfp706	132.833	56.6735	60.7439
ENSMUSG00000062510.12	Nsl1	7.214	0.382593	0.51002
ENSMUSG00000062526.4	Mppe1	24.6863	9.59993	6.74422
ENSMUSG00000062604.11	Srpk2	17.7461	6.94033	8.08245
ENSMUSG00000062727.4	Hist1h2bk	9.38565	0.882995	0.333164
ENSMUSG00000062866.16	Phactr2	11.9307	4.49436	7.09508
ENSMUSG00000062901.3	Klhl24	44.6742	19.3754	21.6016
ENSMUSG00000062906.12	Hdac10	5.46274	1.18272	0.620041
ENSMUSG00000062937.7	Mtap	12.4546	5.05022	7.95774
ENSMUSG00000062949.13	Atp11c	19.2409	7.8011	8.67408
ENSMUSG00000063047.9	Zfp780b	4.88381	1.88877	1.85068
ENSMUSG00000063077.14	Kif1b	30.1551	13.9439	11.7261
ENSMUSG00000063193.8	Cd300lb	77.8272	11.0804	6.67196
ENSMUSG00000063281.9	Zfp35	13.7357	4.5888	5.74292
ENSMUSG00000063410.8	Stk24	187.648	78.3572	79.1915
ENSMUSG00000063445.14	Nmral1	22.0105	7.81945	9.38101
ENSMUSG00000063450.14	Syne2	3.26101	1.03847	0.884591
ENSMUSG00000063568.11	Jazf1	3.8099	0.890994	0.813738
ENSMUSG00000063779.6	Chil4	5.86063	1.61024	0.860088
ENSMUSG00000063856.7	Gpx1	2235.89	926.543	994.91
ENSMUSG00000064120.14	Mocs1	58.4155	23.0157	17.8064
ENSMUSG00000064254.6	Ethe1	75.9957	18.6249	18.4596
ENSMUSG00000064294.12	Aox3	5.1064	0.142328	0
ENSMUSG00000065954.11	Tacc1	88.0402	35.1858	34.1611
ENSMUSG00000066042.4	Med18	5.07709	1.4247	1.1336
ENSMUSG00000066406.15	Akap13	130.917	53.4567	61.5899
ENSMUSG00000066551.12	Hmgb1	347.635	158.704	206.7
ENSMUSG00000066595.9	Flvcr1	37.5098	13.8578	10.1984
ENSMUSG00000066637.2	Ttc32	19.4724	6.94379	7.84926
ENSMUSG00000066687.5	Zbtb16	4.89612	0.713527	0.482971
ENSMUSG00000066735.8	Vkorc1l1	26.5254	6.51447	8.05985
ENSMUSG00000066952.11	Myo1h	6.46085	0.260265	0.124172
ENSMUSG00000067199.4	Frat1	6.86975	2.01459	1.78063
ENSMUSG00000067713.7	Prkag1	81.4148	31.125	30.604
ENSMUSG00000067714.13	Lpar5	15.9725	2.41006	4.64815
ENSMUSG00000068101.11	Cenpm	14.6903	3.14664	1.81384
ENSMUSG00000068134.13	Zfp120	18.9604	6.1183	8.52427
ENSMUSG00000068479.5	Mfap1a	28.0157	11.2482	12.9192
ENSMUSG00000068566.12	Myadm	253.787	68.0135	85.3381
ENSMUSG00000068744.12	Psrc1	6.33389	1.39643	1.99882
ENSMUSG00000068747.14	Sort1	110.061	11.966	15.8349
ENSMUSG00000068854.7	Hist2h2be	4.73057	1.34772	1.88851
ENSMUSG00000068855.3	Hist2h2ac	9.73486	2.28826	0.783719
ENSMUSG00000068966.10	Zbtb34	13.6283	4.56848	3.47752
ENSMUSG00000069206.14	Zfp874a	6.63132	1.94164	1.77422
ENSMUSG00000069208.9	Zfp825	11.8773	3.33211	4.60576
ENSMUSG00000069255.13	Dusp22	58.0124	20.613	14.1664
ENSMUSG00000069267.2	Hist1h3b	4.40727	0	0
ENSMUSG00000069268.4	Hist1h2bf	4.46576	0.509174	0
ENSMUSG00000069270.6	Hist1h2ac	4.39869	1.1543	0.363194
ENSMUSG00000069272.6	Hist1h2ae	7.99869	0.987828	0.294475
ENSMUSG00000069273.2	Hist1h3e	5.08229	0.856342	0.743653
ENSMUSG00000069274.3	Hist1h4f	6.27399	0.633932	1.00477
ENSMUSG00000069300.3	Hist1h2bj	5.8685	0.62262	0.490541
ENSMUSG00000069305.3	Hist1h4n	14.7218	3.85787	1.91806
ENSMUSG00000069309.2	Hist1h2an	5.11601	0	0
ENSMUSG00000069310.4	Hist1h3c	4.51454	0.13158	0.529241
ENSMUSG00000069516.8	Lyz2	29316.2	12207.6	9105.46
ENSMUSG00000069830.10	Nlrp1a	17.3701	5.58337	5.23349
ENSMUSG00000069892.9	9930111J21Rik2	64.6054	30.8552	26.0935
ENSMUSG00000069910.2	Spdl1	6.85127	2.66206	3.76328
ENSMUSG00000070354.13	Evi2	21.7099	4.08649	2.82136
ENSMUSG00000070583.1	Fv1	4.39481	1.27624	1.29439
ENSMUSG00000070639.5	Lrrc8b	16.5923	6.5038	5.71299
ENSMUSG00000070713.5	Gm10282	21.6302	7.51592	9.94549
ENSMUSG00000070738.10	Dgkd	37.9072	17.6604	14.9618
ENSMUSG00000070868.11	Skint3	8.22644	1.28739	0.669046
ENSMUSG00000071253.8	Slc25a16	20.0112	6.42838	6.10012
ENSMUSG00000071291.10	Zfp58	4.70598	1.45704	1.89763
ENSMUSG00000071637.5	Cebpd	22.2755	7.64968	6.85781
ENSMUSG00000071659.4	Hnrnpul2	130.172	53.2542	68.9261
ENSMUSG00000071723.7	Gspt2	4.8246	0.797535	0.466616
ENSMUSG00000072082.7	Ccnf	20.3656	4.00933	1.77958
ENSMUSG00000072596.4	Ear2	233.696	37.7002	35.8181
ENSMUSG00000072680.11	Tmem254c	12.7151	2.13244	1.03036
ENSMUSG00000072762.9	4930522L14Rik	10.421	3.4952	3.22903
ENSMUSG00000072949.6	Acot1	10.8763	2.8627	3.35145
ENSMUSG00000072980.3	Oip5	9.69093	0.72953	0.629616
ENSMUSG00000073016.3	Uprt	13.9034	3.52047	3.81938
ENSMUSG00000073423.10	Zfp414	47.5832	17.1325	28.0539
ENSMUSG00000073678.4	Pgap1	10.739	3.06883	3.83539
ENSMUSG00000073705.10	Cenps	10.6012	1.29715	2.07991
ENSMUSG00000073792.11	Alg6	7.59821	2.41917	3.07953
ENSMUSG00000074030.3	Exoc8	8.99712	2.09813	2.66598
ENSMUSG00000074093.4	Svip	22.54	1.91812	1.14923
ENSMUSG00000074203.4	G430095P16Rik	33.1855	9.87365	14.1802
ENSMUSG00000074212.7	Dnajb14	20.6582	7.20762	8.85359
ENSMUSG00000074272.10	Ceacam1	123.852	12.8205	10.7286
ENSMUSG00000074342.3	I830077J02Rik	54.6157	19.9397	17.8067
ENSMUSG00000074403.2	Hist2h3b	5.62172	0.439549	0
ENSMUSG00000074417.9	Gm14548	171.449	36.0461	20.1863
ENSMUSG00000074419.11	Gm15448	18.2707	2.70265	3.64807
ENSMUSG00000074476.6	Spc24	41.8477	3.70597	3.56464
ENSMUSG00000074497.5	A430078G23Rik	26.7663	1.18122	0.756314
ENSMUSG00000074513.9	Arfip1	74.4019	26.4103	25.9806
ENSMUSG00000074519.11	Zfp971	93.2033	15.7861	13.7364
ENSMUSG00000074604.9	Mgst2	25.9168	6.61172	5.61387
ENSMUSG00000074671.6	Tspyl3	4.56417	1.08637	1.43799
ENSMUSG00000074825.4	Itpripl1	28.5071	5.1883	6.08031
ENSMUSG00000074863.5	Platr25	10.6748	2.00893	4.28881
ENSMUSG00000074886.11	Grk6	119.707	29.9642	26.0839
ENSMUSG00000074994.5	Qser1	6.08059	2.40184	3.75353
ENSMUSG00000075031.4	Hist1h2bb	4.23456	0.386429	0.169019
ENSMUSG00000075232.5	Amd1	53.0482	23.2964	20.4055
ENSMUSG00000075256.9	Cerkl	4.68861	0.629594	0.590134
ENSMUSG00000075266.5	Cenpw	4.52557	0.848964	0.591595
ENSMUSG00000075269.5	Bex6	7.29755	0.247167	0.315033
ENSMUSG00000075470.2	Alg10b	18.2995	6.14411	7.19352
ENSMUSG00000076437.10	Selenoh	93.1891	27.1451	22.7081
ENSMUSG00000078185.3	Chml	8.70128	1.88446	2.16092
ENSMUSG00000078429.9	Ctdsp2	91.3733	35.4913	30.8456
ENSMUSG00000078521.2	Aunip	5.55243	0.396684	0.69298
ENSMUSG00000078622.8	Ccdc47	50.5525	23.6019	40.2151
ENSMUSG00000078762.10	Haus5	9.62232	2.78296	3.58741
ENSMUSG00000078773.11	Rad54b	6.80929	0.682625	0.794203
ENSMUSG00000078783.1	Gm9733	393.165	133.266	58.2909
ENSMUSG00000078862.10	Gm14326	34.8097	10.9608	13.1067
ENSMUSG00000078866.10	Zfp970	29.5763	3.79544	6.78729
ENSMUSG00000078889.11	Gm14288	4.54043	1.01167	2.49187
ENSMUSG00000078894.9	2210418O10Rik	5.0692	1.6217	3.22166
ENSMUSG00000078899.9	Gm4631	13.1219	4.22529	7.52097
ENSMUSG00000078908.10	Mon1b	15.5523	6.09155	6.64585
ENSMUSG00000079043.2	Fastkd5	5.80664	1.92823	2.40786
ENSMUSG00000079419.4	Ms4a6c	1260.98	586.088	362.629
ENSMUSG00000079481.11	Nhsl2	28.8684	1.74126	0.919077
ENSMUSG00000079553.11	Kifc1	20.2024	1.06396	2.20182
ENSMUSG00000079685.10	Ulbp1	8.54118	1.9159	3.02144
ENSMUSG00000087403.9	Kantr	8.86236	1.37964	1.93786
ENSMUSG00000089756.2	Zfp966	3.43021	0.894789	1.25192
ENSMUSG00000089942.9	Pira2	120.535	30.3038	43.7689
ENSMUSG00000090112.8	Shprh	10.1985	3.64523	3.34004
ENSMUSG00000090115.7	Usp49	3.01771	0.58961	1.18402
ENSMUSG00000090124.7	Ugt1a7c	232.177	38.7298	32.0492
ENSMUSG00000090164.8	BC035044	67.9186	3.88485	11.9119
ENSMUSG00000090523.2	Gypc	28.1918	5.27182	9.83777
ENSMUSG00000091625.8	Lsm5	180.319	68.3918	87.2809
ENSMUSG00000092074.2	Dynlt1a	10.9067	3.44631	2.96384
ENSMUSG00000092329.1	Gm20388	14.6405	5.86531	7.55961
ENSMUSG00000092572.7	Serpinb10	122.235	8.11891	0.924101
ENSMUSG00000093938.2	Evi2b	285.267	74.9441	89.3482
ENSMUSG00000094338.1	Hist1h2bl	6.04466	0	0.474938
ENSMUSG00000094441.2	Zfp955a	5.68303	1.24455	1.6159
ENSMUSG00000094777.2	Hist1h2ap	513.246	36.6615	48.2477
ENSMUSG00000094796.2	BC147527	9.57697	2.30321	2.31998
ENSMUSG00000095199.8	Zfp967	30.4151	5.99	7.76809
ENSMUSG00000095325.3	Zfp870	3.50631	0.43892	1.22926
ENSMUSG00000095930.1	Nim1k	4.87955	0.798013	0.9541
ENSMUSG00000096210.2	H1f0	71.0314	28.7808	27.2456
ENSMUSG00000096472.2	Cdkn2d	116.577	22.6955	10.6804
ENSMUSG00000096856.7	Gm10778	3.61841	0.641316	1.02222
ENSMUSG00000098557.1	Kctd12	178.23	70.786	64.4541
ENSMUSG00000098905.2	Zfp953	4.67423	1.15236	1.19534
ENSMUSG00000099517.2	Hist1h3g	3.85813	0	0
ENSMUSG00000099583.2	Hist1h3d	4.60946	0.710017	0.530272
ENSMUSG00000101355.1	Hist1h3h	8.58063	0	0.290015
ENSMUSG00000106918.3	Mrpl33	557.176	186.834	88.3295
ENSMUSG00000110195.1	Pde2a	32.413	4.81184	2.00506
ENSMUSG00000112640.1	Gm32687	4.48186	0	1.79081
ENSMUSG00000114279.1	Hist1h2bm	3.81604	0.171402	0.297245

## Sheet: SC Mono_SC APC_UP
Supplementary Table 3. A subset of genes that were up-regulated in the spinal cord APCs compared to the spinal cord monocytes
GID	GS	Bone marrow monocytes	Spinal cord monocytes	Spinal cord APCs
ENSMUSG00000000489.7	Pdgfb	0.109698	5.2718	16.0416
ENSMUSG00000000531.5	Grasp	0.26883	14.1572	39.4225
ENSMUSG00000000753.15	Serpinf1	9.15332	0.746473	3.48132
ENSMUSG00000001763.14	Tspan33	0.59135	1.15903	5.40282
ENSMUSG00000003352.14	Cacnb3	0	1.48853	26.6693
ENSMUSG00000003882.5	Il7r	0.05263	24.4817	60.7306
ENSMUSG00000004296.14	Il12b	0	0.812186	11.1988
ENSMUSG00000004631.15	Sgce	0	1.26849	4.77986
ENSMUSG00000004633.17	Chn2	6.91856	1.6905	5.47565
ENSMUSG00000005373.13	Mlxipl	0.094771	1.03656	4.52083
ENSMUSG00000005672.12	Kit	0.176509	1.45322	8.8774
ENSMUSG00000015143.15	Actn1	2.9745	11.9877	36.0477
ENSMUSG00000016283.13	H2-M2	0	2.17193	9.73753
ENSMUSG00000016494.9	Cd34	2.57611	10.6513	31.982
ENSMUSG00000017466.9	Timp2	7.09944	19.2229	40.9811
ENSMUSG00000018217.12	Pmp22	0.025788	6.93526	21.085
ENSMUSG00000018593.13	Sparc	0.765098	45.3502	129.967
ENSMUSG00000020032.14	Nuak1	0.127569	2.92751	6.93025
ENSMUSG00000021200.14	Asb2	0	0.649089	4.556
ENSMUSG00000021411.16	Pxdc1	0	1.1568	6.64574
ENSMUSG00000022303.9	Dcstamp	0	2.49748	18.3299
ENSMUSG00000022512.3	Cldn1	1.37835	0.414876	3.29611
ENSMUSG00000022540.16	Rogdi	25.4816	16.6247	48.453
ENSMUSG00000022651.6	Retnlg	1.50287	14.2493	50.7966
ENSMUSG00000022661.14	Cd200	0.131407	6.04223	23.1108
ENSMUSG00000022893.14	Adamts1	0	3.57665	11.3941
ENSMUSG00000022902.8	Stfa2	0	0.199164	5.61083
ENSMUSG00000022994.9	Adcy6	0.098697	0.305579	4.79343
ENSMUSG00000023349.14	Clec4n	4.65855	231.351	479.522
ENSMUSG00000023903.8	Mmp25	1.934	3.53102	15.4166
ENSMUSG00000024044.18	Epb41l3	0.381787	2.11712	5.67093
ENSMUSG00000024334.9	H2-Oa	1.93214	12.2485	52.7381
ENSMUSG00000024565.9	Sall3	0.009951	0.640151	3.37657
ENSMUSG00000024610.15	Cd74	32.4788	4027.93	10261
ENSMUSG00000025351.14	Cd63	4.41187	107.772	243.042
ENSMUSG00000026131.19	Dst	0.059758	4.56044	13.856
ENSMUSG00000026407.17	Cacna1s	0	0.911132	4.45433
ENSMUSG00000026712.3	Mrc1	1.23578	5.6253	15.8763
ENSMUSG00000026748.13	Plxdc2	0.042123	7.24962	28.0599
ENSMUSG00000026770.5	Il2ra	0.012997	2.79613	7.49876
ENSMUSG00000026980.15	Ly75	1.73769	3.31183	7.87629
ENSMUSG00000027583.13	Zbtb46	0.034294	0.422692	3.20697
ENSMUSG00000027848.12	Olfml3	0.078434	14.6095	47.0754
ENSMUSG00000028100.11	Nudt17	0.506664	0.230862	3.27084
ENSMUSG00000028111.4	Ctsk	0.792773	8.62054	21.8264
ENSMUSG00000028238.6	Atp6v0d2	0.104596	8.0537	26.6794
ENSMUSG00000028459.11	Cd72	0.099043	10.7049	41.4676
ENSMUSG00000028583.14	Pdpn	0.051013	20.0823	44.8637
ENSMUSG00000028965.13	Tnfrsf9	0	21.9998	68.8438
ENSMUSG00000029392.12	Rilpl1	0.039944	1.69581	5.14679
ENSMUSG00000029581.14	Fscn1	0	3.22872	67.5931
ENSMUSG00000029816.10	Gpnmb	12.7847	169.287	608.837
ENSMUSG00000030122.12	Ptms	174.369	311.597	639.304
ENSMUSG00000030124.2	Lag3	0.022925	5.799	20.3964
ENSMUSG00000030159.15	Clec1b	1.98918	5.80635	21.6985
ENSMUSG00000030165.16	Klrd1	0.135468	1.34868	13.4311
ENSMUSG00000030200.13	Bcl2l14	0.497235	1.17984	5.18235
ENSMUSG00000030256.11	Bhlhe41	0.080289	4.68478	18.5818
ENSMUSG00000030468.12	Siglecg	4.27619	0.692192	3.40002
ENSMUSG00000030577.14	Cd22	0.381227	10.0692	24.9988
ENSMUSG00000030680.6	Pagr1a	3.89923	0	7.60703
ENSMUSG00000030737.17	Slco2b1	0.029017	7.79703	21.7001
ENSMUSG00000030785.8	Cox6a2	0	2.88949	10.9636
ENSMUSG00000030789.9	Itgax	0.209942	41.6899	114.835
ENSMUSG00000031451.6	Gas6	0.069456	4.37904	10.8302
ENSMUSG00000031494.7	Cd209a	0.292394	0.93729	6.13003
ENSMUSG00000031665.7	Sall1	0	2.64697	11.8828
ENSMUSG00000031779.3	Ccl22	0.14216	4.06202	203.711
ENSMUSG00000031780.2	Ccl17	0	21.7816	341.258
ENSMUSG00000031785.16	Adgrg1	1.12663	5.46373	19.8747
ENSMUSG00000032012.8	Nectin1	3.36821	0.957822	3.85732
ENSMUSG00000032068.14	Plet1	0.027863	1.41027	12.7992
ENSMUSG00000032076.19	Cadm1	0.018998	1.54952	4.7377
ENSMUSG00000032484.8	Ngp	157.829	20.7131	136.725
ENSMUSG00000032496.7	Ltf	23.4625	8.32303	30.371
ENSMUSG00000033083.16	Tbc1d4	2.34508	1.8206	17.0932
ENSMUSG00000035000.8	Dpp4	3.49213	1.39191	6.52149
ENSMUSG00000036353.13	P2ry12	8.5749	30.7233	75.4044
ENSMUSG00000036526.8	Card11	0.60118	2.29761	7.08904
ENSMUSG00000036594.15	H2-Aa	7.48538	1634.75	3964.81
ENSMUSG00000036854.14	Hspb6	4.68921	0.966529	3.21442
ENSMUSG00000036887.5	C1qa	0.661101	554.035	1597.75
ENSMUSG00000036896.5	C1qc	0.71538	470.757	1036.65
ENSMUSG00000037370.13	Enpp1	0.408318	1.9408	5.20345
ENSMUSG00000037548.15	H2-DMb2	6.42988	14.9844	64.3416
ENSMUSG00000037706.17	Cd81	2.23499	45.5607	140.279
ENSMUSG00000037944.8	Ccr7	0.023119	2.94882	86.9961
ENSMUSG00000037972.7	Snn	0.09127	0.898756	3.66956
ENSMUSG00000038264.8	Sema7a	0	4.90835	16.9025
ENSMUSG00000039013.16	Siglecf	0.651921	2.69777	6.8505
ENSMUSG00000039062.15	Anpep	0.279259	124.996	300.896
ENSMUSG00000039783.15	Kmo	4.55424	1.42988	9.55359
ENSMUSG00000040229.11	Gpr34	0.630144	3.91515	11.2477
ENSMUSG00000040681.16	Hmgn1	9.40183	10.2418	30.4954
ENSMUSG00000040950.13	Mgl2	0.903077	0.697802	17.9739
ENSMUSG00000040998.18	Npnt	0	1.54723	7.17839
ENSMUSG00000041046.7	Ramp3	0	3.58935	24.4263
ENSMUSG00000041420.18	Meis3	0.17049	1.46479	7.66273
ENSMUSG00000041538.16	H2-Ob	0.548196	2.34262	8.44193
ENSMUSG00000042082.7	Arsb	27.5747	5.7281	14.812
ENSMUSG00000042429.8	Adora1	0	1.30655	4.63123
ENSMUSG00000042842.11	Serpinb6b	0	1.85403	26.0613
ENSMUSG00000044156.14	Hepacam2	0.246522	0.610229	4.52143
ENSMUSG00000044309.8	Apol7c	0	0.641618	4.09803
ENSMUSG00000045287.6	Rtn4rl1	0.206909	0.812943	3.2194
ENSMUSG00000045827.10	Serpinb9	0.823386	6.26779	21.0619
ENSMUSG00000049723.14	Mmp12	1.0445	45.9744	433.382
ENSMUSG00000050912.15	Tmem123	71.8571	64.2082	153.801
ENSMUSG00000050919.9	Zfp366	0.104072	0.547937	3.6284
ENSMUSG00000050921.12	P2ry10	0.226987	7.60233	39.5774
ENSMUSG00000051504.18	Siglech	0.0977	13.0012	38.5655
ENSMUSG00000051652.4	Lrrc3	0.088501	2.36419	7.12461
ENSMUSG00000052013.15	Btla	32.1833	1.50606	6.61869
ENSMUSG00000052336.7	Cx3cr1	75.1488	34.5016	94.4665
ENSMUSG00000053580.16	Tanc2	0.085451	0.919764	5.9863
ENSMUSG00000054675.5	Tmem119	1.54326	22.1826	57.8876
ENSMUSG00000055013.15	Agap1	2.5591	5.26243	12.8329
ENSMUSG00000055170.4	Ifng	0	6.09329	19.2736
ENSMUSG00000055723.6	Rras2	1.30115	1.7473	4.86749
ENSMUSG00000058254.12	Tspan7	0.542121	3.47699	10.7442
ENSMUSG00000060586.11	H2-Eb1	3.5967	1150.6	3061.57
ENSMUSG00000061132.13	Blnk	0.459975	6.64921	21.1332
ENSMUSG00000061577.12	Adgrg5	0.109412	1.16096	6.09554
ENSMUSG00000062939.11	Stat4	3.76691	2.34233	10.0617
ENSMUSG00000063506.14	Arhgap22	0.153068	4.28976	12.0436
ENSMUSG00000064341.1	mt-Nd1	2416.46	2560.35	5517.9
ENSMUSG00000064345.1	mt-Nd2	1216.33	1338.5	2992.73
ENSMUSG00000064354.1	mt-Co2	2574.58	3777.36	9500.15
ENSMUSG00000064357.1	mt-Atp6	2401.86	2758.44	10164.2
ENSMUSG00000064367.1	mt-Nd5	1260.76	1258.9	2727.7
ENSMUSG00000064370.1	mt-Cytb	2102.99	2546.69	5173.89
ENSMUSG00000067610.1	Klri1	0	0	3.03038
ENSMUSG00000068129.5	Cst7	6.38921	20.5104	54.8357
ENSMUSG00000071042.12	Rasgrp3	0.291637	2.02439	8.64191
ENSMUSG00000073421.6	H2-Ab1	112.56	1647.95	4659.39
ENSMUSG00000074141.13	Il4i1	0.260986	0.919368	15.66
ENSMUSG00000074227.12	Spint2	1.5022	1.97793	8.61125
ENSMUSG00000074785.5	Plxnc1	9.50155	7.62861	16.7151
ENSMUSG00000075593.10	Gal3st4	0	2.85939	10.3483
ENSMUSG00000078897.10	Gm4724	4.81972	2.22444	10.5212
ENSMUSG00000079110.11	Capn3	0.41638	4.9239	17.5416
ENSMUSG00000079298.9	Klrb1b	0.060303	12.5408	87.9364
ENSMUSG00000083282.3	Ctsf	0.415656	2.25382	6.64578
ENSMUSG00000090639.1	Gm20425	7.99345	5.00709	16.1631
ENSMUSG00000090733.6	Rps27	82.2767	49.7296	381.423
ENSMUSG00000096606.2	Tpbgl	0	0.929811	3.29003
ENSMUSG00000098387.2	Pet117	3.00722	2.77267	9.44424
ENSMUSG00000107872.2	Gm44511	0	1.60937	18.795
ENSMUSG00000107928.1	Gm45140	1.53516	1.39214	6.77044
ENSMUSG00000110040.1	Gm49369	0.200744	5.90578	734.209
ENSMUSG00000116358.1	Gm49450	0	3.15114	103.87
ENSMUSG00000117809.1	Asdurf	0	0	41.5307

## Sheet: SC Mono_SC APC_DOWN
Supplementary Table 4. A subset of genes that were down-regulated in the spinal cord APCs compared to the spinal cord monocytes
GID	GS	Bone marrow monocytes	Spinal cord monocytes	Spinal cord APCs
ENSMUSG00000000204.16	Slfn4	5.0193	106.277	11.4832
ENSMUSG00000000386.16	Mx1	24.0536	57.2846	12.592
ENSMUSG00000000555.8	Itga5	25.2218	107.914	47.2591
ENSMUSG00000002307.16	Daxx	41.4001	126.993	42.7755
ENSMUSG00000002489.16	Tiam1	54.989	20.8045	7.5565
ENSMUSG00000007872.3	Id3	0.584799	28.3396	7.76121
ENSMUSG00000008682.13	Rpl10	1988.99	1563.32	431.206
ENSMUSG00000016024.9	Lbp	34.5582	4.91129	1.56591
ENSMUSG00000016252.7	Atp5e	456.409	519.058	190.966
ENSMUSG00000017002.14	Slpi	237.267	207.176	51.4165
ENSMUSG00000017309.11	Cd300lg	60.488	3.96102	1.03959
ENSMUSG00000018500.2	Adora2b	19.8949	47.8984	17.1443
ENSMUSG00000020407.13	Upp1	0.45113	211.436	92.5332
ENSMUSG00000020638.8	Cmpk2	30.4091	25.9098	7.1881
ENSMUSG00000020641.16	Rsad2	2.64211	67.6603	26.825
ENSMUSG00000021458.17	Aopep	9.17488	73.2759	33.7359
ENSMUSG00000021614.16	Vcan	318.701	42.7761	4.48737
ENSMUSG00000022425.16	Enpp2	0	22.1182	3.2702
ENSMUSG00000022534.14	Mefv	32.0189	60.7974	15.9985
ENSMUSG00000022584.14	Ly6c2	4421.03	3072.49	924.735
ENSMUSG00000023341.15	Mx2	2.84848	15.3162	5.68748
ENSMUSG00000024011.17	Pi16	102.591	10.4125	3.08671
ENSMUSG00000024608.11	Rps14	2438.37	2176.98	963.603
ENSMUSG00000024675.19	Ms4a4c	905.007	846.708	320.053
ENSMUSG00000024957.9	Kcnk4	0.162798	4.83908	0.271406
ENSMUSG00000025059.16	Gk	12.2045	38.447	17.7168
ENSMUSG00000025330.6	Padi4	51.3091	5.81416	1.82376
ENSMUSG00000025492.6	Ifitm3	1839.84	1668.05	616.359
ENSMUSG00000025612.5	Bach1	75.6754	75.967	32.9656
ENSMUSG00000026315.13	Serpinb8	3.84349	16.1956	2.8363
ENSMUSG00000026579.8	F5	36.2917	5.69763	1.7779
ENSMUSG00000026580.16	Selp	6.81005	12.1616	3.75125
ENSMUSG00000026581.14	Sell	761.183	176.698	27.8757
ENSMUSG00000027219.13	Slc28a2	23.9458	25.7063	4.02085
ENSMUSG00000027333.18	Smox	14.0027	173.876	78.104
ENSMUSG00000029314.14	Gpat3	3.89089	53.4725	12.631
ENSMUSG00000029322.12	Plac8	2178.05	2990.26	438.235
ENSMUSG00000030747.5	Dgat2	23.0129	47.8919	16.9696
ENSMUSG00000031303.8	Map3k15	5.85262	7.6105	3.25804
ENSMUSG00000031825.16	Crispld2	39.8434	5.30264	1.44038
ENSMUSG00000032661.9	Oas3	19.5652	40.1466	18.3911
ENSMUSG00000032690.16	Oas2	6.61979	39.7863	15.9059
ENSMUSG00000034226.7	Rhov	0.963165	58.2195	24.3994
ENSMUSG00000034855.13	Cxcl10	8.54313	1213.74	390.417
ENSMUSG00000035202.8	Lars2	1726.57	1370.61	323.095
ENSMUSG00000035373.2	Ccl7	0.146071	65.8942	26.5185
ENSMUSG00000035385.5	Ccl2	83.1115	903.368	255.326
ENSMUSG00000035692.7	Isg15	21.7142	441.288	160.406
ENSMUSG00000036858.8	Ptcra	24.1305	40.6143	13.9215
ENSMUSG00000037095.8	Lrg1	36.7574	40.2572	14.3999
ENSMUSG00000037820.15	Tgm2	0.786209	1206.61	450.811
ENSMUSG00000038489.8	Polr2l	28.8471	53.1529	21.2909
ENSMUSG00000038518.15	Jarid2	41.5527	60.666	27.9511
ENSMUSG00000039221.10	Rpl22l1	311.493	281.164	87.0648
ENSMUSG00000039960.5	Rhou	20.527	12.8998	4.11875
ENSMUSG00000039997.16	Ifi203	80.059	221.365	75.7488
ENSMUSG00000040152.8	Thbs1	93.2746	1271.4	550.647
ENSMUSG00000040715.12	Rsc1a1	6.52163	5.56111	0
ENSMUSG00000040809.10	Chil3	20884.8	7837.73	3403.94
ENSMUSG00000040964.16	Arhgef10l	88.1046	40.2936	19.0342
ENSMUSG00000041754.5	Trem3	62.767	21.509	7.12468
ENSMUSG00000041827.15	Oasl1	2.99667	72.2472	26.7202
ENSMUSG00000042745.9	Id1	35.2407	111.601	40.2809
ENSMUSG00000043881.9	Kbtbd7	11.0862	12.972	4.92069
ENSMUSG00000045094.8	Arhgef37	105.156	8.70703	3.07435
ENSMUSG00000045932.12	Ifit2	7.20794	57.1889	27.0173
ENSMUSG00000046031.7	Calhm6	10.3224	75.4741	31.8186
ENSMUSG00000046546.3	Fam43a	15.0895	9.67157	3.99977
ENSMUSG00000046908.5	Ltb4r1	107.501	70.4169	20.6764
ENSMUSG00000047821.16	Trim16	19.0435	9.96455	4.2103
ENSMUSG00000049103.14	Ccr2	1383.74	254.809	122.15
ENSMUSG00000051177.16	Plcb1	22.7274	9.13336	3.01315
ENSMUSG00000052212.6	Cd177	215.543	27.7132	7.89422
ENSMUSG00000052305.6	Hbb-bs	0.270178	45.9903	14.2027
ENSMUSG00000053101.3	Gpr141	291.333	132.593	60.9733
ENSMUSG00000054404.13	Slfn5	100.547	106.089	46.5865
ENSMUSG00000055044.12	Pdlim1	88.9238	9.30732	2.64664
ENSMUSG00000057729.12	Prtn3	279.847	48.311	13.7131
ENSMUSG00000059108.4	Ifitm6	767.41	144.594	31.376
ENSMUSG00000059325.14	Hopx	324.576	170.405	68.7622
ENSMUSG00000060183.6	Cxcl11	0.141606	16.268	5.15565
ENSMUSG00000060962.12	Dmkn	10.221	41.5709	2.15235
ENSMUSG00000061808.4	Ttr	0	95.1802	10.7115
ENSMUSG00000063011.7	Msln	3.63168	13.8554	2.96249
ENSMUSG00000064147.7	Rab44	18.1202	33.6333	6.46748
ENSMUSG00000069917.7	Hba-a2	1.16177	60.0374	22.5925
ENSMUSG00000070934.6	Rraga	68.975	109.643	50.5735
ENSMUSG00000073491.11	Ifi213	8.75627	82.3329	34.291
ENSMUSG00000073940.3	Hbb-bt	0.216288	6.62109	1.67576
ENSMUSG00000078616.2	Trim30c	3.68194	11.2819	2.19589
ENSMUSG00000078920.3	Ifi47	60.6625	265.923	80.6217
ENSMUSG00000079017.3	Ifi27l2a	389.083	782.426	340.841
ENSMUSG00000079018.10	Ly6c1	57.8744	64.9971	22.4657
ENSMUSG00000092572.7	Serpinb10	122.235	8.11891	0.924101
ENSMUSG00000115338.2	Pnp	228.316	260.756	82.9851
ENSMUSG00000117679.1	Apbb3	8.33408	36.8455	14.25
